# Supplementary material for: Genus-wide Homologous Recombination of Tail Fibers Maintains Tailocin Diversity in Pectobacterium
Source: Genome Biol Evol. 2026 May 13;18(5):evag106. doi: 10.1093/gbe/evag106 (PMC13195805; doi:10.1093/gbe/evag106)
Supplement: evag106_Supplementary_Data [file evag106_supplementary_data.zip]

Archive with 2 entries (2 files):
- Pardeshi_et_al_supp.pdf
- Supplementary_Tables.xlsx
