# Supplementary material for: Genus-wide Homologous Recombination of Tail Fibers Maintains Tailocin Diversity in Pectobacterium
Source: Genome Biol Evol. 2026 May 13;18(5):evag106. doi: 10.1093/gbe/evag106 (PMC13195805; doi:10.1093/gbe/evag106)
Supplement: evag106_Supplementary_Data [file evag106_supplementary_data.zip › Supplementary_Tables.xlsx]

## Sheet: Table_S1
## Table S1: Metadata for genome assemblies used in the current pangenome
genomeId	SpeciesName	sampleId	strain	AssemblyAccession	geo_loc_country	collection_year	host	env_broad_scale	type_material	AssemblyName	BioprojectAccn	BioSampleAccn	length	N50	L50	n_contigs
g_1	P. carotovorum	GCF_024506455.1_ASM2450645v1	21TX0081	GCF_024506455.1	United States	2021	NA	NA	NA	ASM2450645v1	PRJNA862766	SAMN29993934	4826772	493670	4	25
g_2	P. aroidearum	GCF_024498875.1_ASM2449887v1	QJ002	GCF_024498875.1	China	2020	Amorphophallus konjac	NA	NA	ASM2449887v1	PRJNA794971	SAMN24698379	4975218	4975218	1	1
g_3	P. aroidearum	GCF_024498855.1_ASM2449885v1	QJ003	GCF_024498855.1	China	2020	Amorphophallus konjac	NA	NA	ASM2449885v1	PRJNA794971	SAMN24698380	5057072	5057072	1	1
g_4	P. aroidearum	GCF_024498835.1_ASM2449883v1	QJ011	GCF_024498835.1	China	2020	Amorphophallus konjac	NA	NA	ASM2449883v1	PRJNA794971	SAMN24698381	5044175	5044175	1	1
g_5	P. aroidearum	GCF_024498815.1_ASM2449881v1	QJ034	GCF_024498815.1	China	2019	Amorphophallus konjac	NA	NA	ASM2449881v1	PRJNA794971	SAMN24698382	4889365	4889365	1	1
g_6	P. aroidearum	GCF_024498775.1_ASM2449877v1	QJ311	GCF_024498775.1	China	2019	Amorphophallus konjac	NA	NA	ASM2449877v1	PRJNA794971	SAMN24698384	4907098	4907098	1	1
g_7	P. aroidearum	GCF_024498755.1_ASM2449875v1	QJ313	GCF_024498755.1	China	2019	Amorphophallus konjac	NA	NA	ASM2449875v1	PRJNA794971	SAMN24698385	4889381	4889381	1	1
g_8	P. aroidearum	GCF_024498735.1_ASM2449873v1	QJ315	GCF_024498735.1	China	2019	Amorphophallus konjac	NA	NA	ASM2449873v1	PRJNA794971	SAMN24698386	4865541	4865541	1	1
g_9	P. aroidearum	GCF_024498715.1_ASM2449871v1	AK042	GCF_024498715.1	China	2019	Amorphophallus konjac	NA	NA	ASM2449871v1	PRJNA794971	SAMN24698388	5019255	5019255	1	1
g_10	P. aroidearum	GCF_024498675.1_ASM2449867v1	AK049	GCF_024498675.1	China	2019	Amorphophallus konjac	NA	NA	ASM2449867v1	PRJNA794971	SAMN24698389	5019088	5019088	1	1
g_11	P. carotovorum	GCA_024343715.1_ASM2434371v1	MAFF 301875	GCA_024343715.1	Japan	1971	Brassica rapa subsp. oleifera	cropland biome	NA	ASM2434371v1	PRJDB13073	SAMD00443674	4720572	360083	4	29
g_12	P. versatile	GCA_024343685.1_ASM2434368v1	MAFF 730217	GCA_024343685.1	Japan	1979	Brassica oleracea	cropland biome	NA	ASM2434368v1	PRJDB13073	SAMD00443673	5277148	188798	10	56
g_13	P. brasiliense	GCA_024343655.1_ASM2434365v1	MAFF 331060	GCA_024343655.1	Japan	2012	Capsicum annuum	cropland biome	NA	ASM2434365v1	PRJDB13073	SAMD00443672	5012643	322364	5	42
g_14	P. polonicum	GCA_024343625.1_ASM2434362v1	MAFF 311524	GCA_024343625.1	Japan	2004	Solanum tuberosum	cropland biome	NA	ASM2434362v1	PRJDB13073	SAMD00443671	4914463	314748	5	49
g_15	P. carotovorum	GCA_024343595.1_ASM2434359v1	MAFF 302107	GCA_024343595.1	Japan	1988	Aralia elata	cropland biome	NA	ASM2434359v1	PRJDB13073	SAMD00443670	4634355	158431	11	92
g_16	P. carotovorum	GCA_024343495.1_ASM2434349v1	NBRC12380	GCA_024343495.1	NA	NA	NA	NA	NA	ASM2434349v1	PRJDB13711	SAMD00495187	5008141	350122	5	37
g_17	P. odoriferum	GCA_024343475.1_ASM2434347v1	NBRC3830	GCA_024343475.1	NA	NA	NA	NA	NA	ASM2434347v1	PRJDB13711	SAMD00495186	4860056	252526	7	70
g_18	P. versatile	GCA_024343445.1_ASM2434344v1	NBRC3380	GCA_024343445.1	NA	NA	NA	NA	NA	ASM2434344v1	PRJDB13711	SAMD00495185	5219944	230498	8	59
g_19	P. parvum	GCA_024343355.1_ASM2434335v1	MAFF 301879	GCA_024343355.1	Japan	1971	Brassica rapa subsp. oleifera	cropland biome	NA	ASM2434335v1	PRJDB13073	SAMD00443675	4648858	130105	10	80
g_20	P. actinidiae	GCA_024343335.1_ASM2434333v1	MAFF 301937	GCA_024343335.1	Japan	1974	Morus bombycis	cropland biome	NA	ASM2434333v1	PRJDB13073	SAMD00443669	4787729	3220765	1	14
g_21	P. punjabense	GCA_024343295.1_ASM2434329v1	MAFF 301899	GCA_024343295.1	Japan	1971	Lactuca sativa	cropland biome	NA	ASM2434329v1	PRJDB13073	SAMD00443668	4822120	287595	7	43
g_22	P. carotovorum	GCA_024343235.1_ASM2434323v1	MAFF 301889	GCA_024343235.1	Japan	1971	Raphanus sativus	cropland biome	NA	ASM2434323v1	PRJDB13073	SAMD00443667	4771785	3193077	1	16
g_23	P. odoriferum	GCA_024343135.1_ASM2434313v1	MAFF 301877	GCA_024343135.1	Japan	1971	Brassica rapa subsp. oleifera	cropland biome	NA	ASM2434313v1	PRJDB13073	SAMD00443666	4885709	339456	3	36
g_24	P. brasiliense	GCA_024343095.1_ASM2434309v1	MAFF 301653	GCA_024343095.1	Japan	1979	Solanum melongena	cropland biome	NA	ASM2434309v1	PRJDB13073	SAMD00443665	4798689	1025922	2	13
g_25	P. aroidearum	GCA_024343035.1_ASM2434303v1	MAFF 301645	GCA_024343035.1	Japan	1979	Amorphophallus konjac	cropland biome	NA	ASM2434303v1	PRJDB13073	SAMD00443664	5006624	526083	3	29
g_26	P. carotovorum	GCA_024342945.1_ASM2434294v1	MAFF 301619	GCA_024342945.1	Japan	NA	Solanum tuberosum	cropland biome	NA	ASM2434294v1	PRJDB13073	SAMD00443663	5069613	1566429	2	15
g_27	P. atrosepticum	GCA_024342865.1_ASM2434286v1	MAFF 301296	GCA_024342865.1	Japan	NA	Solanum tuberosum	cropland biome	NA	ASM2434286v1	PRJDB13073	SAMD00443662	4914815	731102	3	26
g_28	P. versatile	GCA_024342805.1_ASM2434280v1	MAFF 106664	GCA_024342805.1	Japan	2000	Brassica rapa	cropland biome	NA	ASM2434280v1	PRJDB13073	SAMD00443661	5007461	274073	7	57
g_29	P. brasiliense	GCA_024342785.1_ASM2434278v1	MAFF 106568	GCA_024342785.1	Japan	1985	Cucumis sativus	cropland biome	NA	ASM2434278v1	PRJDB13073	SAMD00443660	4836214	179252	8	52
g_30	P. versatile	GCF_023914135.1_ASM2391413v1	22TC1	GCF_023914135.1	China	2022	Nicotiana tabacum	plateau	NA	ASM2391413v1	PRJNA839150	SAMN29182939	4977398	516528	4	25
g_31	P. quasiaquaticum	GCF_014946825.2_ASM1494682v2	A398-S21-F17	GCF_014946825.2	France	2017	NA	ENVO:00000873	NA	ASM1494682v2	PRJNA662694	SAMN16178564	4321692	4321692	1	1
g_32	P. quasiaquaticum	GCF_014946775.2_ASM1494677v2	A477-S1-J17	GCF_014946775.2	France	2017	NA	ENVO:00000873	type strain	ASM1494677v2	PRJNA662694	SAMN16178566	4469125	4469125	1	1
g_33	P. versatile	GCF_023508155.1_ASM2350815v1	Ec-007	GCF_023508155.1	New Zealand	2005	Solanum tuberosum	agricultural field	NA	ASM2350815v1	PRJNA521418	SAMN10887359	5049688	276121	5	78
g_34	P. versatile	GCF_023508145.1_ASM2350814v1	Ec-006	GCF_023508145.1	New Zealand	2005	Solanum tuberosum	agricultural field	NA	ASM2350814v1	PRJNA521418	SAMN10887358	5113990	545294	3	136
g_35	P. parmentieri	GCF_023508125.1_ASM2350812v1	Ec-009	GCF_023508125.1	New Zealand	2005	Solanum tuberosum	agricultural field	NA	ASM2350812v1	PRJNA521418	SAMN10887361	5091786	544224	3	87
g_36	P. versatile	GCF_023508105.1_ASM2350810v1	Ec-008	GCF_023508105.1	New Zealand	2005	Solanum tuberosum	agricultural field	NA	ASM2350810v1	PRJNA521418	SAMN10887360	4963922	436290	5	69
g_37	P. versatile	GCF_023508055.1_ASM2350805v1	Ec-110	GCF_023508055.1	New Zealand	2005	Solanum tuberosum	agricultural field	NA	ASM2350805v1	PRJNA521418	SAMN10887364	5100334	308094	5	102
g_38	P. parmentieri	GCF_023508065.1_ASM2350806v1	Ec-010	GCF_023508065.1	New Zealand	2005	Solanum tuberosum	agricultural field	NA	ASM2350806v1	PRJNA521418	SAMN10887362	5083805	544186	4	85
g_39	P. versatile	GCF_023508045.1_ASM2350804v1	Ec-093	GCF_023508045.1	New Zealand	2005	Solanum tuberosum	agricultural field	NA	ASM2350804v1	PRJNA521418	SAMN10887363	5007569	403890	5	86
g_40	P. polaris	GCF_023508025.1_ASM2350802v1	Ec-137	GCF_023508025.1	New Zealand	2005	Solanum tuberosum	agricultural field	NA	ASM2350802v1	PRJNA521418	SAMN10887365	4890988	3235974	1	68
g_41	P. polaris	GCF_023508005.1_ASM2350800v1	Ec-140	GCF_023508005.1	New Zealand	2005	Solanum tuberosum	agricultural field	NA	ASM2350800v1	PRJNA521418	SAMN10887366	4971396	493850	5	81
g_42	P. brasiliense	GCF_023507985.1_ASM2350798v1	Ec-153	GCF_023507985.1	New Zealand	2005	Solanum tuberosum	agricultural field	NA	ASM2350798v1	PRJNA521418	SAMN10887368	4927269	349155	4	78
g_43	P. brasiliense	GCF_023507945.1_ASM2350794v1	Ec-155	GCF_023507945.1	New Zealand	2005	Solanum tuberosum	agricultural field	NA	ASM2350794v1	PRJNA521418	SAMN10887369	4948127	325649	5	67
g_44	P. polaris	GCF_023507955.1_ASM2350795v1	Ec-143	GCF_023507955.1	New Zealand	2005	Solanum tuberosum	agricultural field	NA	ASM2350795v1	PRJNA521418	SAMN10887367	4964852	493850	5	74
g_45	P. versatile	GCF_023507925.1_ASM2350792v1	Ec-168	GCF_023507925.1	New Zealand	2005	Solanum tuberosum	agricultural field	NA	ASM2350792v1	PRJNA521418	SAMN10887370	4940814	439109	4	93
g_46	P. polaris	GCF_023507905.1_ASM2350790v1	Ec-173	GCF_023507905.1	New Zealand	2005	Solanum tuberosum	agricultural field	NA	ASM2350790v1	PRJNA521418	SAMN10887371	4850498	321324	5	105
g_47	P. versatile	GCF_023507885.1_ASM2350788v1	Ec-177	GCF_023507885.1	New Zealand	2005	Solanum tuberosum	agricultural field	NA	ASM2350788v1	PRJNA521418	SAMN10887372	4935027	439109	4	82
g_48	P. versatile	GCF_023507845.1_ASM2350784v1	Ec-180	GCF_023507845.1	New Zealand	2005	Solanum tuberosum	agricultural field	NA	ASM2350784v1	PRJNA521418	SAMN10887374	5139414	501171	3	102
g_49	P. versatile	GCF_023507825.1_ASM2350782v1	Ec-179	GCF_023507825.1	New Zealand	2005	Solanum tuberosum	agricultural field	NA	ASM2350782v1	PRJNA521418	SAMN10887373	5022052	498756	3	74
g_50	P. atrosepticum	GCF_023507805.1_ASM2350780v1	SCRI1043 DHAI2Dcas	GCF_023507805.1	NA	2018	Solanum tuberosum	laboratory strain	NA	ASM2350780v1	PRJNA521418	SAMN10887376	5117554	1310558	2	97
g_51	P. atrosepticum	GCF_023507725.1_ASM2350772v1	SCRI1043 DHAI2	GCF_023507725.1	NA	2018	Solanum tuberosum	laboratory strain	NA	ASM2350772v1	PRJNA521418	SAMN10887377	4957015	735766	2	64
g_52	P. brasiliense	GCF_023272715.1_ASM2327271v1	21LCBS03	GCF_023272715.1	China	2021	Nicotiana tabacum	plateau	NA	ASM2327271v1	PRJNA827268	SAMN27607565	4927525	4927525	1	1
g_53	P. versatile	GCF_922035905.1_Pectobacterium_versatile_C11	NA	GCF_922035905.1	France	2015	NA	irrigation canal water	NA	Pectobacterium_versatile_C11	PRJEB49284	SAMEA11051377	5022112	407629	5	46
g_54	P. aquaticum	GCF_022507345.1_ASM2250734v1	A76-S21-O15	GCF_022507345.1	France	2015	NA	ENVO:00000873	NA	ASM2250734v1	PRJNA668037	SAMN16621842	4313121	98524	13	106
g_55	P. atrosepticum	GCF_022507325.1_ASM2250732v1	A597-S4-A17	GCF_022507325.1	France	2017	NA	ENVO:00000873	NA	ASM2250732v1	PRJNA668037	SAMN16621843	4887506	249970	7	46
g_56	P. carotovorum	GCF_022507285.1_ASM2250728v1	A62-S5-O15	GCF_022507285.1	France	2015	NA	ENVO:00000873	NA	ASM2250728v1	PRJNA668037	SAMN16621845	4801944	264537	7	43
g_57	P. carotovorum	GCF_022507295.1_ASM2250729v1	A694-S13-N17	GCF_022507295.1	France	2017	NA	ENVO:00000873	NA	ASM2250729v1	PRJNA668037	SAMN16621846	4688360	227242	8	45
g_58	P. odoriferum	GCF_022507245.1_ASM2250724v1	A367-S5-N16	GCF_022507245.1	France	2016	NA	ENVO:00000873	NA	ASM2250724v1	PRJNA668037	SAMN16621847	4942192	120879	14	114
g_59	P. versatile	GCF_022507255.1_ASM2250725v1	A165-S18-M16	GCF_022507255.1	France	2016	NA	ENVO:00000873	NA	ASM2250725v1	PRJNA668037	SAMN16621848	4939291	149376	13	84
g_60	P. brasiliense	GCF_022507225.1_ASM2250722v1	A79-S20-O15	GCF_022507225.1	France	2015	NA	ENVO:00000873	NA	ASM2250722v1	PRJNA668037	SAMN16621844	4811012	252792	7	54
g_61	P. carotovorum	GCF_022392805.1_ASM2239280v1	ZM1	GCF_022392805.1	Ukraine	2002	NA	NA	NA	ASM2239280v1	PRJNA576076	SAMN12995209	4755387	4755387	1	1
g_62	P. versatile	GCF_022392325.1_ASM2239232v1	RC5297	GCF_022392325.1	Ukraine	2002	NA	NA	NA	ASM2239232v1	PRJNA576076	SAMN12924488	4920059	4920059	1	1
g_63	P. brasiliense	GCF_022220705.1_ASM2222070v1	130	GCF_022220705.1	Belarus	2020	NA	NA	NA	ASM2222070v1	PRJNA803971	SAMN25692536	5034872	5034872	1	1
g_64	P. brasiliense	GCF_022172285.1_ASM2217228v1	BD163	GCF_022172285.1	South Africa	1999	Solanum tuberosum	Potato pathogen	NA	ASM2217228v1	PRJNA798891	SAMN25132833	4897858	824806	2	172
g_65	P. punjabense	GCF_021432585.1_ASM2143258v1	IFB5596	GCF_021432585.1	Poland	1996	NA	NA	NA	ASM2143258v1	PRJNA319911	SAMN04880565	4896627	264951	5	34
g_66	P. versatile	GCF_922011625.1_Pectobacterium_versatile_A56-GEAM-M15	NA	GCF_922011625.1	France	2015	NA	fresh river water	NA	Pectobacterium_versatile_A56-GEAM-M15	PRJEB49284	SAMEA11051363	4982841	122964	12	79
g_67	P. versatile	GCF_922013345.1_Pectobacterium_versatile_LMG2424	NA	GCF_922013345.1	Canada	1918	NA	Solanum tuberosum	NA	Pectobacterium_versatile_LMG2424	PRJEB49284	SAMEA11051373	5018707	115261	16	90
g_68	P. versatile	GCF_922011735.1_Pectobacterium_versatile_A550-S10-A17	NA	GCF_922011735.1	France	2017	NA	fresh river water	NA	Pectobacterium_versatile_A550-S10-A17	PRJEB49284	SAMEA11051362	4942895	236083	6	62
g_69	P. versatile	GCF_922030705.1_Pectobacterium_versatile_LMG2411	NA	GCF_922030705.1	United States	1946	NA	Iris	NA	Pectobacterium_versatile_LMG2411	PRJEB49284	SAMEA11051371	4899425	247284	6	41
g_70	P. versatile	GCF_922011655.1_Pectobacterium_versatile_CFBP7359.1	NA	GCF_922011655.1	Syria	2004	NA	Infected potato tissue	NA	Pectobacterium_versatile_CFBP7359.1	PRJEB49284	SAMEA11051378	4986084	142585	12	67
g_71	P. versatile	GCF_922013315.1_Pectobacterium_versatile_LMG2412	NA	GCF_922013315.1	United Kingdom	1957	NA	Hyacinthus orientalis	NA	Pectobacterium_versatile_LMG2412	PRJEB49284	SAMEA11051372	4941402	409267	4	33
g_72	P. versatile	GCF_922011615.1_Pectobacterium_versatile_A139-S21-M15	NA	GCF_922011615.1	France	2015	NA	fresh river water	NA	Pectobacterium_versatile_A139-S21-M15	PRJEB49284	SAMEA11051354	4964802	223104	7	63
g_73	P. versatile	GCF_922022605.1_Pectobacterium_versatile_A619-S1-N17	NA	GCF_922022605.1	France	2017	NA	fresh river water	NA	Pectobacterium_versatile_A619-S1-N17	PRJEB49284	SAMEA11051365	5007727	164894	11	74
g_74	P. brasiliense	GCF_922014665.1_Pectobacterium_brasiliense_LMG2407	NA	GCF_922014665.1	Tanzania	1954	NA	Lycopersicon esculentum	NA	Pectobacterium_brasiliense_LMG2407	PRJEB49284	SAMEA11051376	4715053	133369	13	84
g_75	P. versatile	GCF_922013215.1_Pectobacterium_versatile_A222-S6-N16	NA	GCF_922013215.1	France	2016	NA	fresh river water	NA	Pectobacterium_versatile_A222-S6-N16	PRJEB49284	SAMEA11051359	5057356	208116	8	66
g_76	P. versatile	GCF_922016725.1_Pectobacterium_versatile_A155-S5-M16	NA	GCF_922016725.1	France	2016	NA	fresh river water	NA	Pectobacterium_versatile_A155-S5-M16	PRJEB49284	SAMEA11051355	4930720	255964	5	37
g_77	P. versatile	GCF_922019785.1_Pectobacterium_versatile_A82-S18-O15	NA	GCF_922019785.1	France	2015	NA	fresh river water	NA	Pectobacterium_versatile_A82-S18-O15	PRJEB49284	SAMEA11051369	4864136	221539	9	52
g_78	P. versatile	GCF_922031085.1_Pectobacterium_versatile_A197-S18-M16	NA	GCF_922031085.1	France	2016	NA	fresh river water	NA	Pectobacterium_versatile_A197-S18-M16	PRJEB49284	SAMEA11051358	4935767	145990	12	65
g_79	P. polaris	GCF_922037565.1_Pectobacterium_polaris_LMG2406	NA	GCF_922037565.1	Tanzania	1954	NA	Schizanthus sp.	NA	Pectobacterium_polaris_LMG2406	PRJEB49284	SAMEA11051375	4856822	301745	4	36
g_80	P. versatile	GCF_922021645.1_Pectobacterium_versatile_LMG2413	NA	GCF_922021645.1	United Kingdom	1957	NA	soil	NA	Pectobacterium_versatile_LMG2413	PRJEB49284	SAMEA11051379	4885965	286498	6	35
g_81	P. versatile	GCF_922021985.1_Pectobacterium_versatile_A167-S22-M16	NA	GCF_922021985.1	France	2016	NA	fresh river water	NA	Pectobacterium_versatile_A167-S22-M16	PRJEB49284	SAMEA11051356	4987356	159232	10	87
g_82	P. versatile	GCF_922011605.1_Pectobacterium_versatile_A792-S21-N17	NA	GCF_922011605.1	France	2017	NA	fresh river water	NA	Pectobacterium_versatile_A792-S21-N17	PRJEB49284	SAMEA11051367	4929606	186422	8	63
g_83	P. versatile	GCF_922037575.1_Pectobacterium_versatile_LMG2459	NA	GCF_922037575.1	United States	1935	NA	Consolida ambigua	NA	Pectobacterium_versatile_LMG2459	PRJEB49284	SAMEA11051374	4866521	276460	7	44
g_84	P. versatile	GCF_922013185.1_Pectobacterium_versatile_A385-S18-F17	NA	GCF_922013185.1	France	2017	NA	fresh river water	NA	Pectobacterium_versatile_A385-S18-F17	PRJEB49284	SAMEA11051360	5009231	132815	12	81
g_85	P. versatile	GCF_922030515.1_Pectobacterium_versatile_A78-S20-O15	NA	GCF_922030515.1	France	2015	NA	fresh river water	NA	Pectobacterium_versatile_A78-S20-O15	PRJEB49284	SAMEA11051366	4914527	205077	9	50
g_86	P. versatile	GCF_922011595.1_Pectobacterium_versatile_A80-S18-O15	NA	GCF_922011595.1	France	2015	NA	fresh river water	NA	Pectobacterium_versatile_A80-S18-O15	PRJEB49284	SAMEA11051368	4988490	309771	5	45
g_87	P. versatile	GCF_922016765.1_Pectobacterium_versatile_A482-MFV-J17	NA	GCF_922016765.1	France	2017	NA	fresh river water	NA	Pectobacterium_versatile_A482-MFV-J17	PRJEB49284	SAMEA11051361	4923642	245695	7	56
g_88	P. versatile	GCF_922022005.1_Pectobacterium_versatile_A102-S1-F16	NA	GCF_922022005.1	France	2016	NA	fresh river water	NA	Pectobacterium_versatile_A102-S1-F16	PRJEB49284	SAMEA11051353	4874699	202762	9	60
g_89	P. versatile	GCF_922015415.1_Pectobacterium_versatile_A59-S3-O15	NA	GCF_922015415.1	France	2015	NA	fresh river water	NA	Pectobacterium_versatile_A59-S3-O15	PRJEB49284	SAMEA11051364	4830288	265894	6	38
g_90	P. versatile	GCF_922022125.1_Pectobacterium_versatile_A18-GEAV-M15	NA	GCF_922022125.1	France	2015	NA	fresh river water	NA	Pectobacterium_versatile_A18-GEAV-M15	PRJEB49284	SAMEA11051357	4885654	178253	10	62
g_91	P. versatile	GCF_922021695.1_Pectobacterium_versatile_A96-S13-F16	NA	GCF_922021695.1	France	2016	NA	fresh river water	NA	Pectobacterium_versatile_A96-S13-F16	PRJEB49284	SAMEA11051370	4959966	276281	6	39
g_92	P. punjabense	GCF_021375765.1_ASM2137576v1	IPO3715	GCF_021375765.1	Netherlands	2014	Solanum tuberosum	NA	NA	ASM2137576v1	PRJNA666887	SAMN16453359	4697893	201586	8	69
g_93	P. carotovorum	GCF_021049225.1_ASM2104922v1	25.1	GCF_021049225.1	Belarus	2009	NA	NA	NA	ASM2104922v1	PRJNA782876	SAMN23405758	4899639	4899639	1	1
g_94	P. parvum	GCF_020971565.1_ASM2097156v1	FN20211	GCF_020971565.1	China	2020	Solanum tuberosum	field	NA	ASM2097156v1	PRJNA781071	SAMN23227730	4713035	4699601	1	3
g_95	P. versatile	GCF_020865565.1_ASM2086556v1	A73-S18-O15	GCF_020865565.1	France	2015	NA	fresh water	NA	ASM2086556v1	PRJNA775887	SAMN22635659	5040579	5040579	1	1
g_96	P. aquaticum	GCF_003382565.3_ASM338256v3	A212-S19-A16	GCF_003382565.3	France	2016	NA	fresh water	type strain	ASM338256v3	PRJNA473080	SAMN09259578	4464425	4464425	1	1
g_97	P. brasiliense	GCF_020683105.1_ASM2068310v1	TS20HJ1	GCF_020683105.1	China	2020	Zingiber officinale	field	NA	ASM2068310v1	PRJNA773639	SAMN22502874	4766353	4766353	1	1
g_98	P. carotovorum	GCF_020520265.1_ASM2052026v1	A077-S18-O15	GCF_020520265.1	France	2015	NA	fresh river water	NA	ASM2052026v1	PRJNA768349	SAMN22029072	4896959	4896959	1	1
g_99	P. brasiliense	GCF_020423105.1_ASM2042310v1	SR10	GCF_020423105.1	United States	2019	NA	NA	NA	ASM2042310v1	PRJNA767613	SAMN21916063	4885560	4885560	1	1
g_100	P. versatile	GCF_020423085.1_ASM2042308v1	SR1	GCF_020423085.1	United States	2019	NA	NA	NA	ASM2042308v1	PRJNA767613	SAMN21916055	5086495	5086495	1	1
g_101	P. versatile	GCF_020423065.1_ASM2042306v1	SR12	GCF_020423065.1	United States	2019	NA	NA	NA	ASM2042306v1	PRJNA767613	SAMN21916065	5084672	5084672	1	1
g_102	P. carotovorum	GCF_020406875.1_ASM2040687v1	A284-S2-N16	GCF_020406875.1	France	2016	NA	fresh river water	NA	ASM2040687v1	PRJNA768349	SAMN22029074	4918235	286145	7	45
g_103	P. polaris	GCF_020406835.1_ASM2040683v1	A641-S6-A17	GCF_020406835.1	France	2017	NA	fresh river water	NA	ASM2040683v1	PRJNA768349	SAMN22029078	5019528	153358	10	58
g_104	P. versatile	GCF_020406785.1_ASM2040678v1	A095-S3-F16	GCF_020406785.1	France	2016	NA	fresh river water	NA	ASM2040678v1	PRJNA768349	SAMN22029080	4912990	234288	7	58
g_105	P. polaris	GCF_020406695.1_ASM2040669v1	A668-S6-A17	GCF_020406695.1	France	2017	NA	fresh river water	NA	ASM2040669v1	PRJNA768349	SAMN22029079	4968360	306002	6	48
g_106	P. carotovorum	GCF_020406635.1_ASM2040663v1	A280-S2-N16	GCF_020406635.1	France	2016	NA	fresh river water	NA	ASM2040663v1	PRJNA768349	SAMN22029073	4715022	142001	11	75
g_107	P. versatile	GCF_020406615.1_ASM2040661v1	A546-S4-A17	GCF_020406615.1	France	2017	NA	fresh river water	NA	ASM2040661v1	PRJNA768349	SAMN22029081	4897787	245270	7	49
g_108	P. brasiliense	GCF_020297385.1_ASM2029738v1	SR7	GCF_020297385.1	United States	2019	NA	NA	NA	ASM2029738v1	PRJNA767613	SAMN21916061	4854747	209828	9	49
g_109	P. brasiliense	GCF_020296625.1_ASM2029662v1	SR6	GCF_020296625.1	United States	2019	NA	NA	NA	ASM2029662v1	PRJNA767613	SAMN21916060	4853882	408271	5	35
g_110	P. versatile	GCF_020295645.1_ASM2029564v1	SR2	GCF_020295645.1	United States	2019	NA	NA	NA	ASM2029564v1	PRJNA767613	SAMN21916056	5028729	187897	9	66
g_111	P. brasiliense	GCF_020295605.1_ASM2029560v1	SR5	GCF_020295605.1	United States	2019	NA	NA	NA	ASM2029560v1	PRJNA767613	SAMN21916059	4851919	538423	4	31
g_112	P. versatile	GCF_020295565.1_ASM2029556v1	SR3	GCF_020295565.1	United States	2019	NA	NA	NA	ASM2029556v1	PRJNA767613	SAMN21916057	5028769	187900	9	71
g_113	P. versatile	GCF_020295515.1_ASM2029551v1	SR4	GCF_020295515.1	United States	2019	NA	NA	NA	ASM2029551v1	PRJNA767613	SAMN21916058	5028790	187897	9	68
g_114	P. brasiliense	GCF_020295505.1_ASM2029550v1	SR8	GCF_020295505.1	United States	2019	NA	NA	NA	ASM2029550v1	PRJNA767613	SAMN21916062	4856264	199289	7	53
g_115	P. brasiliense	GCF_020295425.1_ASM2029542v1	SR11	GCF_020295425.1	United States	2019	NA	NA	NA	ASM2029542v1	PRJNA767613	SAMN21916064	4850767	418405	4	33
g_116	P. colocasium	GCF_020181655.1_ASM2018165v1	LJ1	GCF_020181655.1	China	2019	potato	NA	type strain	ASM2018165v1	PRJNA765110	SAMN21542832	4912018	4912018	1	1
g_117	P. aroidearum	GCF_020181375.1_ASM2018137v1	LJ2	GCF_020181375.1	China	2019	potato	NA	NA	ASM2018137v1	PRJNA765112	SAMN21542835	4857800	4857800	1	1
g_118	P. versatile	GCF_020166465.1_ASM2016646v1	KC02	GCF_020166465.1	China	2015	Chinese cabbage	NA	NA	ASM2016646v1	PRJNA759179	SAMN21157269	4882392	209432	10	98
g_119	P. versatile	GCF_020166455.1_ASM2016645v1	KC03	GCF_020166455.1	China	2015	Chinese cabbage	NA	NA	ASM2016645v1	PRJNA759187	SAMN21157272	4880115	204025	9	88
g_120	P. versatile	GCF_020166435.1_ASM2016643v1	KC01	GCF_020166435.1	China	2015	Chinese cabbage	NA	NA	ASM2016643v1	PRJNA759112	SAMN21156479	4834266	221615	7	69
g_121	P. polaris	GCF_020047135.1_ASM2004713v1	QK413-1	GCF_020047135.1	China	2018	Solanum tuberosum L.	NA	NA	ASM2004713v1	PRJNA739277	SAMN19778477	5005507	5005507	1	1
g_122	P. polaris	GCF_019426305.1_ASM1942630v1	A3	GCF_019426305.1	Mexico	2017	Cephalocereus tetetzo	NA	NA	ASM1942630v1	PRJNA669375	SAMN16451444	4873548	59089	26	151
g_123	P. punjabense	GCF_018728555.1_ASM1872855v1	RNS08-28	GCF_018728555.1	France	2008	Solanum tuberosum	NA	NA	ASM1872855v1	PRJNA666887	SAMN16339787	4702442	77004	20	105
g_124	P. atrosepticum	GCF_018634035.1_ASM1863403v1	Green1	GCF_018634035.1	Greenland	2019	Solanum tuberosum	NA	NA	ASM1863403v1	PRJNA630373	SAMN14833146	4959719	4959719	1	1
g_125	P. punjabense	GCF_018344415.1_ASM1834441v1	P9A19a	GCF_018344415.1	France	2015	Solanum tuberosum	NA	NA	ASM1834441v1	PRJNA666887	SAMN16339683	4731224	192539	8	50
g_126	P. versatile	GCF_018219365.1_ASM1821936v1	DSM 30169	GCF_018219365.1	Germany	2010	Brassica oleracea var. capitate (cabbage)	NA	NA	ASM1821936v1	PRJNA663365	SAMN16131363	5303971	5303971	1	1
g_127	P. versatile	GCF_018095765.1_ASM1809576v1	NY1753B	GCF_018095765.1	United States	2017	potato	NA	NA	ASM1809576v1	PRJNA575845	SAMN12913087	5048059	85073	22	137
g_128	P. versatile	GCF_018095745.1_ASM1809574v1	NY1715C	GCF_018095745.1	United States	2017	potato	NA	NA	ASM1809574v1	PRJNA575845	SAMN12913086	5188563	63712	24	196
g_129	P. versatile	GCF_018095725.1_ASM1809572v1	NY1705A	GCF_018095725.1	United States	2017	potato	NA	NA	ASM1809572v1	PRJNA575845	SAMN12913085	5048337	75159	22	135
g_130	P. versatile	GCF_018094745.1_ASM1809474v1	NY1762B	GCF_018094745.1	United States	2017	potato	NA	NA	ASM1809474v1	PRJNA575845	SAMN12913089	4954738	73104	20	155
g_131	P. versatile	GCF_018094705.1_ASM1809470v1	NY1766A	GCF_018094705.1	United States	2017	potato	NA	NA	ASM1809470v1	PRJNA575845	SAMN12913091	4958443	66537	23	147
g_132	P. versatile	GCF_018094685.1_ASM1809468v1	NY1765A	GCF_018094685.1	United States	2017	potato	NA	NA	ASM1809468v1	PRJNA575845	SAMN12913090	5015717	87373	19	148
g_133	P. versatile	GCF_018094665.1_ASM1809466v1	NY1788A	GCF_018094665.1	United States	2017	potato	NA	NA	ASM1809466v1	PRJNA575845	SAMN12913092	5198005	47249	33	224
g_134	P. brasiliense	GCF_017255075.1_ASM1725507v1	BL-2	GCF_017255075.1	China	2018	potato	cool	NA	ASM1725507v1	PRJNA650563	SAMN18024966	4797660	357113	5	31
g_135	P. aroidearum	GCF_015689195.1_ASM1568919v1	L6	GCF_015689195.1	China	2019	Syngonium podophyllum	NA	NA	ASM1568919v1	PRJNA679357	SAMN16830343	4995896	4995896	1	1
g_136	P. brasiliense	GCF_016988595.1_ASM1698859v1	IPO:3649 NAK:55	GCF_016988595.1	Netherlands	2013	Solanum tuberosum	NA	NA	ASM1698859v1	PRJNA649220	SAMN15660330	5008400	223323	7	51
g_137	P. brasiliense	GCF_016950315.1_ASM1695031v1	IPO:0590	GCF_016950315.1	Peru	1979	Solanum tuberosum	NA	NA	ASM1695031v1	PRJNA649220	SAMN15660328	4912014	79855	20	120
g_138	P. brasiliense	GCF_016950285.1_ASM1695028v1	IPO:0821 SCRI:133	GCF_016950285.1	Israel	1986	Solanum tuberosum	NA	NA	ASM1695028v1	PRJNA649220	SAMN15660324	4664813	1302804	2	17
g_139	P. parmentieri	GCF_016950275.1_ASM1695027v1	IPO:1955	GCF_016950275.1	Netherlands	2002	Solanum tuberosum	NA	NA	ASM1695027v1	PRJNA649220	SAMN15660320	4905549	403500	4	41
g_140	P. brasiliense	GCF_016950225.1_ASM1695022v1	IPO:3643	GCF_016950225.1	NA	NA	Solanum tuberosum	NA	NA	ASM1695022v1	PRJNA649220	SAMN15660323	4985002	254536	7	60
g_141	P. brasiliense	GCF_016950195.1_ASM1695019v1	IPO:3628	GCF_016950195.1	South Africa	NA	Solanum tuberosum	NA	NA	ASM1695019v1	PRJNA649220	SAMN15660325	4855621	389634	5	49
g_142	P. brasiliense	GCF_016950175.1_ASM1695017v1	IPO:3630	GCF_016950175.1	South Africa	NA	Solanum tuberosum	NA	NA	ASM1695017v1	PRJNA649220	SAMN15660326	4774546	208749	9	55
g_143	P. punjabense	GCF_016950155.1_ASM1695015v1	IPO:3715 SV1490b	GCF_016950155.1	Netherlands	2013	Solanum tuberosum cv Smits Comet	NA	NA	ASM1695015v1	PRJNA649220	SAMN15660270	4743698	4739887	1	2
g_144	P. brasiliense	GCF_016950125.1_ASM1695012v1	IPO:3843 JGAR:11	GCF_016950125.1	Netherlands	2013	Solanum tuberosum	NA	NA	ASM1695012v1	PRJNA649220	SAMN15660322	4996909	293950	5	48
g_145	P. brasiliense	GCF_016950085.1_ASM1695008v1	IPO:4064 NAK:242	GCF_016950085.1	Netherlands	2016	Solanum tuberosum	NA	NA	ASM1695008v1	PRJNA649220	SAMN15660306	5125342	1556647	2	28
g_146	P. brasiliense	GCF_016950075.1_ASM1695007v1	IPO:3844 NAK:382 JGAR:12	GCF_016950075.1	Netherlands	2009	Solanum tuberosum	NA	NA	ASM1695007v1	PRJNA649220	SAMN15660317	4815292	4094136	1	3
g_147	P. brasiliense	GCF_016950015.1_ASM1695001v1	IPO:4067 NAK:257	GCF_016950015.1	Netherlands	2016	Solanum tuberosum	NA	NA	ASM1695001v1	PRJNA649220	SAMN15660304	4685409	2619903	1	3
g_148	P. brasiliense	GCF_016949995.1_ASM1694999v1	IPO:4055 NAK:152 GBBC:1819	GCF_016949995.1	NA	NA	Solanum tuberosum	NA	NA	ASM1694999v1	PRJNA649220	SAMN15660295	5000854	293851	5	51
g_149	P. brasiliense	GCF_016949975.1_ASM1694997v1	IPO:4068 NAK:256	GCF_016949975.1	Netherlands	2017	Solanum tuberosum cv Kondor	NA	NA	ASM1694997v1	PRJNA649220	SAMN15660316	4683104	4436369	1	3
g_150	P. versatile	GCF_016949955.1_ASM1694995v1	NAK:227	GCF_016949955.1	Netherlands	2015	Solanum tuberosum	NA	NA	ASM1694995v1	PRJNA649220	SAMN15660332	5003441	568291	4	25
g_151	P. polaris	GCF_016949935.1_ASM1694993v1	NAK:226	GCF_016949935.1	Netherlands	2016	Solanum tuberosum	NA	NA	ASM1694993v1	PRJNA649220	SAMN15660331	4811743	285618	6	43
g_152	P. brasiliense	GCF_016949915.1_ASM1694991v1	IPO:4058 NAK:235	GCF_016949915.1	Netherlands	2016	Solanum tuberosum	NA	NA	ASM1694991v1	PRJNA649220	SAMN15660305	4714984	261907	7	37
g_153	P. brasiliense	GCF_016949885.1_ASM1694988v1	NAK:241	GCF_016949885.1	Netherlands	2016	Solanum tuberosum	NA	NA	ASM1694988v1	PRJNA649220	SAMN15660299	4998593	294012	5	47
g_154	P. brasiliense	GCF_016949875.1_ASM1694987v1	NAK:247	GCF_016949875.1	Netherlands	2016	Solanum tuberosum	NA	NA	ASM1694987v1	PRJNA649220	SAMN15660302	5012605	294010	5	49
g_155	P. brasiliense	GCF_016949855.1_ASM1694985v1	NAK:245	GCF_016949855.1	Netherlands	2016	Solanum tuberosum	NA	NA	ASM1694985v1	PRJNA649220	SAMN15660301	4742145	318588	4	30
g_156	P. brasiliense	GCF_016949835.1_ASM1694983v1	NAK:243	GCF_016949835.1	Netherlands	2016	Solanum tuberosum	NA	NA	ASM1694983v1	PRJNA649220	SAMN15660300	4997720	293976	5	47
g_157	P. brasiliense	GCF_016949795.1_ASM1694979v1	IPO:4073 NAK:248	GCF_016949795.1	Netherlands	2016	Solanum tuberosum	NA	NA	ASM1694979v1	PRJNA649220	SAMN15660307	4878024	414919	5	37
g_158	P. brasiliense	GCF_016949775.1_ASM1694977v1	NAK:250	GCF_016949775.1	Netherlands	2016	Solanum tuberosum	NA	NA	ASM1694977v1	PRJNA649220	SAMN15660303	4689645	1306006	2	16
g_159	P. brasiliense	GCF_016949735.1_ASM1694973v1	NAK:252	GCF_016949735.1	Netherlands	2016	Solanum tuberosum	NA	NA	ASM1694973v1	PRJNA649220	SAMN15660308	4817087	224761	9	49
g_160	P. polaris	GCF_016949695.1_ASM1694969v1	IPO:4059 NAK:253	GCF_016949695.1	Netherlands	2016	Solanum tuberosum	NA	NA	ASM1694969v1	PRJNA649220	SAMN15660309	5000933	402423	4	36
g_161	P. brasiliense	GCF_016949705.1_ASM1694970v1	NAK:254	GCF_016949705.1	Netherlands	2016	Solanum tuberosum	NA	NA	ASM1694970v1	PRJNA649220	SAMN15660310	4810036	454637	4	29
g_162	P. brasiliense	GCF_016949655.1_ASM1694965v1	IPO:4066 NAK:259	GCF_016949655.1	Netherlands	2016	Solanum tuberosum	NA	NA	ASM1694965v1	PRJNA649220	SAMN15660311	5035393	293904	5	45
g_163	P. brasiliense	GCF_016949595.1_ASM1694959v1	IPO:3707 NAK:377 77a	GCF_016949595.1	Netherlands	2013	Solanum tuberosum cv Primura	NA	NA	ASM1694959v1	PRJNA649220	SAMN15660292	4997690	266752	6	47
g_164	P. brasiliense	GCF_016949545.1_ASM1694954v1	IPO:3708 NAK:378 99a	GCF_016949545.1	Netherlands	2013	Solanum tuberosum cv Agria	NA	NA	ASM1694954v1	PRJNA649220	SAMN15660293	4999382	294132	5	48
g_165	P. brasiliense	GCF_016949525.1_ASM1694952v1	IPO:3650 NAK:376	GCF_016949525.1	Netherlands	NA	Solanum tuberosum	NA	NA	ASM1694952v1	PRJNA649220	SAMN15660290	4996501	276072	6	48
g_166	P. brasiliense	GCF_016949515.1_ASM1694951v1	IPO:4056 NAK:264 GBBC:1756	GCF_016949515.1	Belgium	2012	Solanum tuberosum	NA	NA	ASM1694951v1	PRJNA649220	SAMN15660278	4653268	854082	2	24
g_167	P. brasiliense	GCF_016949435.1_ASM1694943v1	IPO:3709 NAK:379 112-1c	GCF_016949435.1	Netherlands	2013	Solanum tuberosum cv Amora	NA	NA	ASM1694943v1	PRJNA649220	SAMN15660294	5095489	267039	6	53
g_168	P. brasiliense	GCF_016949375.1_ASM1694937v1	IPO:3711 NAK:381	GCF_016949375.1	NA	2013	Solanum tuberosum	NA	NA	ASM1694937v1	PRJNA649220	SAMN15660321	5000446	293918	5	46
g_169	P. brasiliense	GCF_016949355.1_ASM1694935v1	NAK:384	GCF_016949355.1	Netherlands	2017	insect	NA	NA	ASM1694935v1	PRJNA649220	SAMN15660271	5093403	266770	6	51
g_170	P. brasiliense	GCF_016949345.1_ASM1694934v1	NAK:385	GCF_016949345.1	Netherlands	2017	insect	NA	NA	ASM1694934v1	PRJNA649220	SAMN15660272	4689430	261415	5	39
g_171	P. brasiliense	GCF_016949335.1_ASM1694933v1	IPO:4135 NAK:383	GCF_016949335.1	Netherlands	2017	insect	NA	NA	ASM1694933v1	PRJNA649220	SAMN15660275	5092769	266788	6	52
g_172	P. brasiliense	GCF_016949315.1_ASM1694931v1	NAK:397	GCF_016949315.1	Netherlands	2017	Hyacint	NA	NA	ASM1694931v1	PRJNA649220	SAMN15660274	5035378	294013	5	46
g_173	P. brasiliense	GCF_016949295.1_ASM1694929v1	NAK:396	GCF_016949295.1	Netherlands	2017	Hyacint	NA	NA	ASM1694929v1	PRJNA649220	SAMN15660273	4748936	261907	7	41
g_174	P. brasiliense	GCF_016949275.1_ASM1694927v1	NAK:431	GCF_016949275.1	Netherlands	2018	Insect	NA	NA	ASM1694927v1	PRJNA649220	SAMN15660280	5088734	264202	6	59
g_175	P. brasiliense	GCF_016949255.1_ASM1694925v1	IPO:4131 NAK:399 JGAR:16 180717-4	GCF_016949255.1	Netherlands	2017	Solanum tuberosum	NA	NA	ASM1694925v1	PRJNA649220	SAMN15660277	4892180	823262	3	27
g_176	P. brasiliense	GCF_016949235.1_ASM1694923v1	NAK:430	GCF_016949235.1	Netherlands	2018	Insect	NA	NA	ASM1694923v1	PRJNA649220	SAMN15660279	4997259	293802	5	49
g_177	P. brasiliense	GCF_016949215.1_ASM1694921v1	NAK:433	GCF_016949215.1	Netherlands	2018	Insect	NA	NA	ASM1694921v1	PRJNA649220	SAMN15660282	4492253	116369	11	110
g_178	P. brasiliense	GCF_016949195.1_ASM1694919v1	NAK:435	GCF_016949195.1	Netherlands	2018	Insect	NA	NA	ASM1694919v1	PRJNA649220	SAMN15660284	4725215	180489	10	54
g_179	P. brasiliense	GCF_016949155.1_ASM1694915v1	NAK:466	GCF_016949155.1	Netherlands	2017	NA	NA	NA	ASM1694915v1	PRJNA649220	SAMN15660285	4867421	622543	3	28
g_180	P. brasiliense	GCF_016949145.1_ASM1694914v1	NAK:432	GCF_016949145.1	Netherlands	2018	Insect	NA	NA	ASM1694914v1	PRJNA649220	SAMN15660281	4712415	174295	9	52
g_181	P. brasiliense	GCF_016949135.1_ASM1694913v1	NAK:434	GCF_016949135.1	Netherlands	2018	Insect	NA	NA	ASM1694913v1	PRJNA649220	SAMN15660283	4721552	182977	9	49
g_182	P. brasiliense	GCF_016949095.1_ASM1694909v1	NAK:470	GCF_016949095.1	Netherlands	2017	NA	NA	NA	ASM1694909v1	PRJNA649220	SAMN15660288	4711721	130338	9	122
g_183	P. quasiaquaticum	GCF_016949085.1_ASM1694908v1	NAK:467	GCF_016949085.1	Netherlands	2017	NA	NA	NA	ASM1694908v1	PRJNA649220	SAMN15660286	4351480	133724	10	111
g_184	P. versatile	GCF_016949075.1_ASM1694907v1	IPO:0139 NAK:93 PCC:139	GCF_016949075.1	NA	NA	Solanum tuberosum	NA	NA	ASM1694907v1	PRJNA649220	SAMN15660318	4956193	120075	14	76
g_185	P. brasiliense	GCF_016949055.1_ASM1694905v1	NAK:468	GCF_016949055.1	Netherlands	2017	NA	NA	NA	ASM1694905v1	PRJNA649220	SAMN15660287	4583219	231688	6	80
g_186	P. versatile	GCF_016949035.1_ASM1694903v1	NAK:94 PCC:163	GCF_016949035.1	NA	NA	Solanum tuberosum	NA	NA	ASM1694903v1	PRJNA649220	SAMN15660319	4998025	457283	3	24
g_187	P. brasiliense	GCF_016944615.1_ASM1694461v1	IPO:3649 NAK:375	GCF_016944615.1	Netherlands	NA	Solanum tuberosum	NA	NA	ASM1694461v1	PRJNA649220	SAMN15660289	5057861	5057861	1	1
g_188	P. brasiliense	GCF_016944595.1_ASM1694459v1	IPO:3710 NAK:380	GCF_016944595.1	Netherlands	2013	Solanum tuberosum	NA	NA	ASM1694459v1	PRJNA649220	SAMN15660291	5072816	5072816	1	1
g_189	P. brasiliense	GCF_016944555.1_ASM1694455v1	IPO:4057 NAK:249	GCF_016944555.1	Netherlands	2017	Solanum tuberosum cv Noblesse	NA	NA	ASM1694455v1	PRJNA649220	SAMN15660314	5137126	5137126	1	1
g_190	P. brasiliense	GCF_016944435.1_ASM1694443v1	IPO:4060 NAK:251	GCF_016944435.1	Netherlands	2017	Solanum tuberosum	NA	NA	ASM1694443v1	PRJNA649220	SAMN15660312	5063001	5063001	1	1
g_191	P. brasiliense	GCF_016944315.1_ASM1694431v1	IPO:4062 NAK:237	GCF_016944315.1	Netherlands	2017	Solanum tuberosum cv Festien	NA	NA	ASM1694431v1	PRJNA649220	SAMN15660315	4832397	4832397	1	1
g_192	P. brasiliense	GCF_016944295.1_ASM1694429v1	IPO:4065 NAK:223	GCF_016944295.1	Netherlands	2016	Solanum tuberosum	NA	NA	ASM1694429v1	PRJNA649220	SAMN15660296	5059267	5059267	1	1
g_193	P. brasiliense	GCF_016944275.1_ASM1694427v1	IPO:4071 NAK:240	GCF_016944275.1	Netherlands	2016	Solanum tuberosum	NA	NA	ASM1694427v1	PRJNA649220	SAMN15660298	5127417	5127417	1	1
g_194	P. brasiliense	GCF_016944255.1_ASM1694425v1	IPO:4132 NAK:239	GCF_016944255.1	Netherlands	2017	Solanum tuberosum	NA	NA	ASM1694425v1	PRJNA649220	SAMN15660313	4832085	4832085	1	1
g_195	P. brasiliense	GCF_016944235.1_ASM1694423v1	IPO:4134 NAK:395	GCF_016944235.1	Netherlands	2017	Hyacinthus sp.	NA	NA	ASM1694423v1	PRJNA649220	SAMN15660276	5049889	5049889	1	1
g_196	P. brasiliense	GCF_016864975.1_ASM1686497v1	ZLMLSHJ5	GCF_016864975.1	China	2018	Solanum tuberosum L.	NA	NA	ASM1686497v1	PRJNA666279	SAMN16287596	4700945	4700945	1	1
g_197	P. parmentieri	GCF_016864935.1_ASM1686493v1	QK-5	GCF_016864935.1	China	2019	Solanum tuberosum L.	NA	NA	ASM1686493v1	PRJNA666279	SAMN16287580	5047152	5047152	1	1
g_198	P. carotovorum	GCF_016742935.1_ASM1674293v1	NY1767A	GCF_016742935.1	United States	2017	potato	NA	NA	ASM1674293v1	PRJNA607978	SAMN14158925	4756404	127484	13	109
g_199	P. carotovorum	GCF_016742895.1_ASM1674289v1	NY1786A	GCF_016742895.1	United States	2017	potato	NA	NA	ASM1674289v1	PRJNA607978	SAMN14157684	4797159	102500	16	118
g_200	P. atrosepticum	GCF_016742905.1_ASM1674290v1	NY1720A	GCF_016742905.1	United States	2017	potato	NA	NA	ASM1674290v1	PRJNA607978	SAMN14157529	4885476	71840	19	143
g_201	P. versatile	GCA_016642095.1_ASM1664209v1	15	GCA_016642095.1	Republic of Korea	2017	Drosophila	NA	NA	ASM1664209v1	PRJNA588731	SAMN13256011	4858367	294187	6	43
g_202	P. carotovorum	GCF_016415585.1_ASM1641558v1	2A	GCF_016415585.1	Russian Federation	1974	NA	NA	NA	ASM1641558v1	PRJNA687134	SAMN17135160	4743928	4743928	1	1
g_203	P. parmentieri	GCF_016126895.1_ASM1612689v1	WC19161	GCF_016126895.1	China	2019	Solanum tuberosum	village biome[ENVO:01000246]	NA	ASM1612689v1	PRJNA684695	SAMN17066455	4990747	4990747	1	1
g_204	P. parmentieri	GCF_016107195.1_ASM1610719v1	NY1533B	GCF_016107195.1	United States	2016	potato	NA	NA	ASM1610719v1	PRJNA573064	SAMN12799112	5104257	98161	18	213
g_205	P. parmentieri	GCF_016107185.1_ASM1610718v1	NY1532B	GCF_016107185.1	United States	2016	potato	NA	NA	ASM1610718v1	PRJNA573064	SAMN12799111	4808041	143026	14	121
g_206	P. parmentieri	GCF_016107165.1_ASM1610716v1	NY1540A	GCF_016107165.1	United States	2016	potato	NA	NA	ASM1610716v1	PRJNA573064	SAMN12799113	5107537	91555	19	223
g_207	P. parmentieri	GCF_016107125.1_ASM1610712v1	NY1548A	GCF_016107125.1	United States	2016	potato	NA	NA	ASM1610712v1	PRJNA573064	SAMN12799114	5104155	81532	20	216
g_208	P. parmentieri	GCF_016107135.1_ASM1610713v1	NY1584A	GCF_016107135.1	United States	2016	potato	NA	NA	ASM1610713v1	PRJNA573064	SAMN12799115	4809411	143121	14	119
g_209	P. parmentieri	GCF_016107095.1_ASM1610709v1	NY1585A	GCF_016107095.1	United States	2016	potato	NA	NA	ASM1610709v1	PRJNA573064	SAMN12799116	5101892	91555	19	215
g_210	P. parmentieri	GCF_016107085.1_ASM1610708v1	NY1587A	GCF_016107085.1	United States	2016	potato	NA	NA	ASM1610708v1	PRJNA573064	SAMN12799117	4805816	102885	15	124
g_211	P. parmentieri	GCF_016107065.1_ASM1610706v1	NY1588A	GCF_016107065.1	United States	2016	potato	NA	NA	ASM1610706v1	PRJNA573064	SAMN12799118	5193444	85069	21	170
g_212	P. parmentieri	GCF_016107025.1_ASM1610702v1	NY1712A	GCF_016107025.1	United States	2017	potato	NA	NA	ASM1610702v1	PRJNA573064	SAMN12799119	4916356	121899	14	144
g_213	P. parmentieri	GCF_016107035.1_ASM1610703v1	NY1722A	GCF_016107035.1	United States	2017	potato	NA	NA	ASM1610703v1	PRJNA573064	SAMN12799120	4980860	138631	13	127
g_214	P. brasiliense	GCF_003990515.2_ASM399051v2	F126	GCF_003990515.2	Russian Federation	2012	Solanum tuberosum	NA	NA	ASM399051v2	PRJNA400696	SAMN10496967	5052362	5052362	1	1
g_215	P. parmentieri	GCF_002920045.2_ASM292004v2	PB20	GCF_002920045.2	Russian Federation	2014	NA	NA	NA	ASM292004v2	PRJNA400696	SAMN07572933	4847736	4847736	1	1
g_216	P. versatile	GCF_002921235.2_ASM292123v2	F131	GCF_002921235.2	Russian Federation	1993	NA	NA	NA	ASM292123v2	PRJNA415106	SAMN07815818	4839711	4839711	1	1
g_217	P. aroidearum	GCF_015709085.1_ASM1570908v1	PCCS1	GCF_015709085.1	China	NA	Zantedeschia sp. (colored calla lily)	NA	NA	ASM1570908v1	PRJNA85137	SAMN16260792	4846105	296964	5	43
g_218	P. aroidearum	GCF_015277635.1_ASM1527763v1	PCCS1	GCF_015277635.1	China	2015	NA	NA	NA	ASM1527763v1	PRJNA672800	SAMN16577141	4899898	4899898	1	1
g_219	P. quasiaquaticum	GCF_014946905.1_ASM1494690v1	FL63-S17	GCF_014946905.1	France	2017	NA	ENVO:00000873	NA	ASM1494690v1	PRJNA662694	SAMN16178568	4260561	229650	7	71
g_220	P. quasiaquaticum	GCF_014946865.1_ASM1494686v1	FL60-S17	GCF_014946865.1	France	2017	NA	ENVO:00000873	NA	ASM1494686v1	PRJNA662694	SAMN16178569	4265226	162049	9	74
g_221	P. quasiaquaticum	GCF_014946835.1_ASM1494683v1	A535-S3-A17	GCF_014946835.1	France	2017	NA	ENVO:00000873	NA	ASM1494683v1	PRJNA662694	SAMN16178567	4328086	286138	6	74
g_222	P. quasiaquaticum	GCF_014946845.1_ASM1494684v1	A411-S4-F17	GCF_014946845.1	France	2017	NA	ENVO:00000873	NA	ASM1494684v1	PRJNA662694	SAMN16178565	4295169	286099	6	73
g_223	P. quasiaquaticum	GCF_014946805.1_ASM1494680v1	A113-S21-F16	GCF_014946805.1	France	2016	NA	ENVO:00000873	NA	ASM1494680v1	PRJNA662694	SAMN16133066	4414248	164436	9	60
g_224	P. versatile	GCF_014604455.1_ASM1460445v1	Ecc15	GCF_014604455.1	France	1978	NA	NA	NA	ASM1460445v1	PRJNA291525	SAMN03945250	4822657	65310	24	140
g_225	P. carotovorum	GCF_014164815.1_ASM1416481v1	BL-4	GCF_014164815.1	China	2018	potato	cold area	NA	ASM1416481v1	PRJNA650563	SAMN15719027	4830857	363912	4	23
g_226	P. aroidearum	GCF_014050115.1_ASM1405011v1	MY19	GCF_014050115.1	China	2019	Amorphophallus konjac	NA	NA	ASM1405011v1	PRJNA647981	SAMN15615929	5069930	411109	4	33
g_227	P. aroidearum	GCF_014042225.1_ASM1404222v1	KC20	GCF_014042225.1	China	2016	Brassica rapa	NA	NA	ASM1404222v1	PRJNA647981	SAMN15615931	4896300	1128725	2	34
g_228	P. aroidearum	GCF_013913645.1_ASM1391364v1	MY18	GCF_013913645.1	China	2019	Amorphophallus konjac	NA	NA	ASM1391364v1	PRJNA647981	SAMN15615646	4901277	250947	6	47
g_229	P. aroidearum	GCF_013913595.1_ASM1391359v1	MY10	GCF_013913595.1	China	2019	Amorphophallus konjac	NA	NA	ASM1391359v1	PRJNA647981	SAMN15615615	5075238	411098	4	32
g_230	P. aroidearum	GCF_013913605.1_ASM1391360v1	MY7	GCF_013913605.1	China	2019	Amorphophallus konjac	NA	NA	ASM1391360v1	PRJNA647981	SAMN15615604	5007063	256342	5	40
g_231	P. aroidearum	GCF_013913585.1_ASM1391358v1	MY11	GCF_013913585.1	China	2019	Amorphophallus konjac	NA	NA	ASM1391358v1	PRJNA647981	SAMN15615624	4904044	411109	4	33
g_232	P. aroidearum	GCF_013913555.1_ASM1391355v1	MY2	GCF_013913555.1	China	2019	Amorphophallus konjac	NA	NA	ASM1391355v1	PRJNA647981	SAMN15615591	5030410	411098	3	31
g_233	P. carotovorum	GCF_013488025.1_ASM1348802v1	WPP14	GCF_013488025.1	United States	2015	potato	NA	NA	ASM1348802v1	PRJNA615876	SAMN14475103	4892225	4892225	1	1
g_234	P. odoriferum	GCF_013450045.1_ASM1345004v1	CFBP8735	GCF_013450045.1	France	2016	NA	fresh river water	NA	ASM1345004v1	PRJNA639025	SAMN15374999	4965767	131982	12	103
g_235	P. aroidearum	GCF_013449715.1_ASM1344971v1	CFBP8737	GCF_013449715.1	France	2015	NA	CFBP8737	NA	ASM1344971v1	PRJNA639025	SAMN15366232	4895810	326273	4	39
g_236	P. brasiliense	GCF_013449685.1_ASM1344968v1	CFBP8736	GCF_013449685.1	France	2016	NA	fresh river water	NA	ASM1344968v1	PRJNA639025	SAMN15366227	4651589	107870	12	120
g_237	P. versatile	GCF_013449675.1_ASM1344967v1	CFBP5378	GCF_013449675.1	United Kingdom	1995	Solanum tuberosum	infected host plant	NA	ASM1344967v1	PRJNA639025	SAMN15375090	4940385	277607	7	48
g_238	P. versatile	GCF_013449655.1_ASM1344965v1	CFBP5669	GCF_013449655.1	France	1978	Primula obconica	infected host plant	NA	ASM1344965v1	PRJNA639025	SAMN15375390	4958148	245703	6	40
g_239	P. versatile	GCF_013449605.1_ASM1344960v1	CFBP6698	GCF_013449605.1	France	2000	Allium ampeloprasum	infected host plant	NA	ASM1344960v1	PRJNA639025	SAMN15375402	4961712	120001	15	81
g_240	P. brasiliense	GCF_013449535.1_ASM1344953v1	CFBP7357	GCF_013449535.1	Syria	2003	Solanum tuberosum	infected host plant	NA	ASM1344953v1	PRJNA639025	SAMN15366440	4804400	231494	8	44
g_241	P. carotovorum	GCF_013449495.1_ASM1344949v1	CFBP6074	GCF_013449495.1	United States	NA	Solanum tuberosum	infected host plant	NA	ASM1344949v1	PRJNA639025	SAMN15374888	4678396	207976	8	52
g_242	P. brasiliense	GCF_013449485.1_ASM1344948v1	CFBP3230	GCF_013449485.1	United States	1964	Gossypium sp.	infected host plant	NA	ASM1344948v1	PRJNA639025	SAMN15366239	4848656	394958	5	43
g_243	P. brasiliense	GCF_013449475.1_ASM1344947v1	CFBP5381	GCF_013449475.1	Algeria	1997	NA	infected host plant	NA	ASM1344947v1	PRJNA639025	SAMN15366395	4596310	230522	6	47
g_244	P. carotovorum	GCF_013449415.1_ASM1344941v1	CFBP8734	GCF_013449415.1	France	2015	NA	fresh river water	NA	ASM1344941v1	PRJNA639025	SAMN15374769	4699456	325663	5	48
g_245	P. versatile	GCF_013449405.1_ASM1344940v1	CFBP1118	GCF_013449405.1	NA	1967	Brassica oleracea	infected host plant	NA	ASM1344940v1	PRJNA639025	SAMN15375019	4960550	51811	29	186
g_246	P. carotovorum	GCF_013449395.1_ASM1344939v1	CFBP7347	GCF_013449395.1	Syria	2003	Solanum tuberosum	infected host plant	NA	ASM1344939v1	PRJNA639025	SAMN15374892	4692764	317373	5	37
g_247	P. carotovorum	GCF_013449385.1_ASM1344938v1	CFBP1402	GCF_013449385.1	Serbia	1972	Capsicum annuum	infected host plant	NA	ASM1344938v1	PRJNA639025	SAMN15374874	4664496	312332	6	53
g_248	Pectobacterium sp. CFBP8739	GCF_013449375.1_ASM1344937v1	CFBP8739	GCF_013449375.1	France	2017	NA	fresh river water	NA	ASM1344937v1	PRJNA639025	SAMN15375419	4356896	341883	5	56
g_249	P. parvum	GCF_900195295.2_Pc0416_3	s0416	GCF_900195295.2	Finland	2004	NA	stems of Solanum tuberosum	NA	Pc0416_3	PRJEB21448	SAMEA104138800	4606410	155422	10	78
g_250	P. parvum	GCF_900195285.2_Pc0421_3	s0421	GCF_900195285.2	Finland	2004	NA	stems of Solanum tuberosum	type strain	Pc0421_3	PRJEB21448	SAMEA104138801	4699443	181754	8	70
g_251	P. polaris	GCF_902167255.1_IPO1948_2	NA	GCF_902167255.1	NA	NA	NA	NA	NA	IPO1948_2	PRJEB32003	SAMEA5615434	4968598	188799	8	52
g_252	P. polaris	GCF_902143345.1_IPO1606_1	NA	GCF_902143345.1	NA	NA	NA	NA	NA	IPO1606_1	PRJEB32003	SAMEA5615433	4839023	2521935	1	19
g_253	P. polaris	GCF_902143365.1_IPO3841_1	NA	GCF_902143365.1	NA	NA	NA	NA	NA	IPO3841_1	PRJEB32003	SAMEA5615436	4948432	479001	4	26
g_254	P. polaris	GCF_902143355.1_IPO3720_1	NA	GCF_902143355.1	NA	NA	NA	NA	NA	IPO3720_1	PRJEB32003	SAMEA5615435	5024225	411774	5	47
g_255	P. polaris	GCF_902143335.1_IPO3842_1	NA	GCF_902143335.1	NA	NA	NA	NA	NA	IPO3842_1	PRJEB32003	SAMEA5615437	4950076	729362	3	30
g_256	P. punjabense	GCF_012427845.1_ASM1242784v1	SS95	GCF_012427845.1	Pakistan	2017	Solanum tuberosum	NA	type strain	ASM1242784v1	PRJNA527839	SAMN11162174	4793778	4793778	1	1
g_257	P. parvum	GCF_011379045.1_ASM1137904v1	WBC11	GCF_011379045.1	China	2013	chinese cabbage	NA	NA	ASM1137904v1	PRJNA596936	SAMN13648504	4704425	203753	9	68
g_258	P. parvum	GCF_011378985.1_ASM1137898v1	WBC9	GCF_011378985.1	China	2013	chinese cabbage	NA	NA	ASM1137898v1	PRJNA596934	SAMN13642327	4704466	203871	9	68
g_259	P. parvum	GCF_011378965.1_ASM1137896v1	WBC6	GCF_011378965.1	China	2017	chinese cabbage	NA	NA	ASM1137896v1	PRJNA596931	SAMN13642308	4824700	179622	9	65
g_260	P. parvum	GCF_011378945.1_ASM1137894v1	WBC1	GCF_011378945.1	China	2017	Chinese cabbage	NA	NA	ASM1137894v1	PRJNA596927	SAMN13642295	4830824	199229	9	68
g_261	P. parmentieri	GCF_009931535.1_ASM993153v1	HC	GCF_009931535.1	Republic of Korea	2016	Potato	NA	NA	ASM993153v1	PRJNA591387	SAMN13381035	5208618	5208618	1	1
g_262	P. carotovorum	GCF_009931215.1_ASM993121v1	JR1.1	GCF_009931215.1	Republic of Korea	2016	radish	NA	NA	ASM993121v1	PRJNA506868	SAMN10475143	4872902	4872902	1	1
g_263	P. brasiliense	GCF_009873295.1_ASM987329v1	1692	GCF_009873295.1	Brazil	2015	potato	NA	NA	ASM987329v1	PRJNA599934	SAMN13779957	4851982	4851982	1	1
g_264	P. carotovorum	GCF_005771575.1_ASM577157v1	LMG 2410	GCF_005771575.1	United Kingdom	1957	Cucumis sativus	NA	NA	ASM577157v1	PRJNA543207	SAMN11658211	4757582	339669	5	47
g_265	P. polonicum	GCF_005497185.1_ASM549718v1	DPMP315	GCF_005497185.1	Poland	2016	NA	ground water	type strain	ASM549718v1	PRJNA501783	SAMN10345551	4833751	163652	8	65
g_266	P. zantedeschiae	GCF_004137795.1_ASM413779v1	9M	GCF_004137795.1	Poland	2005	Zantedeschia aethiopica	NA	type strain	ASM413779v1	PRJNA402003	SAMN07621197	5055999	3254046	1	13
g_267	P. versatile	GCF_004296765.1_ASM429676v1	CFBP5663	GCF_004296765.1	France	1983	Iris sp.	plant symptom (Iris sp.)	NA	ASM429676v1	PRJNA505408	SAMN10417480	5100743	355854	5	49
g_268	P. versatile	GCF_004296725.1_ASM429672v1	A69-S13-O15	GCF_004296725.1	France	2015	NA	fresh water	NA	ASM429672v1	PRJNA505408	SAMN10417473	4882581	268842	6	35
g_269	P. versatile	GCF_004296685.1_ASM429668v1	CFBP6051	GCF_004296685.1	Netherlands	2001	Solanum tuberosum	plant symptom (Solanum tuberosum)	type strain	ASM429668v1	PRJNA505408	SAMN10417481	4946083	102443	18	101
g_270	P. versatile	GCF_004296715.1_ASM429671v1	A67-S18-O15	GCF_004296715.1	France	2015	NA	NA	NA	ASM429671v1	PRJNA505408	SAMN10417472	4962372	264915	6	39
g_271	P. versatile	GCF_004296675.1_ASM429667v1	A75-S21-O15	GCF_004296675.1	France	2015	NA	fresh water	NA	ASM429667v1	PRJNA505408	SAMN10417475	4950901	157235	11	78
g_272	P. versatile	GCF_004296665.1_ASM429666v1	CFBP1552	GCF_004296665.1	France	1973	NA	plant symptom (Chrysanthemum morifolium)	NA	ASM429666v1	PRJNA505408	SAMN10417479	4932943	457939	4	37
g_273	P. zantedeschiae	GCF_004137785.1_ASM413778v1	PC2	GCF_004137785.1	Serbia	2015	Zantedeschia aethiopica	cultivated crops	NA	ASM413778v1	PRJNA454543	SAMN08985456	5094003	813917	2	16
g_274	P. parmentieri	GCF_003992745.1_ASM399274v1	IFB5427	GCF_003992745.1	Poland	2013	weed	NA	NA	ASM399274v1	PRJNA433470	SAMN08494000	5227302	5125304	1	2
g_275	P. polaris	GCF_003990525.1_ASM399052v1	F109	GCF_003990525.1	Russian Federation	1979	Solanum tuberosum	NA	NA	ASM399052v1	PRJNA421661	SAMN10496976	4857817	195318	9	58
g_276	P. versatile	GCF_003990505.1_ASM399050v1	F16	GCF_003990505.1	Latvia	1974	Brassica oleracea	NA	NA	ASM399050v1	PRJNA421661	SAMN10496971	5061625	207595	7	83
g_277	P. aquaticum	GCF_003382645.2_ASM338264v2	A35-S23-M15	GCF_003382645.2	France	2015	NA	fresh water	NA	ASM338264v2	PRJNA473080	SAMN09259573	4458668	120953	12	121
g_278	P. aquaticum	GCF_003382655.2_ASM338265v2	A127-S21-F16	GCF_003382655.2	France	2016	NA	fresh water	NA	ASM338265v2	PRJNA473080	SAMN09259577	4451683	82358	17	164
g_279	P. aquaticum	GCF_003382595.2_ASM338259v2	A104-S21-F16	GCF_003382595.2	France	2016	NA	fresh water	NA	ASM338259v2	PRJNA473080	SAMN09259575	4387932	107184	14	108
g_280	P. aquaticum	GCF_003382585.2_ASM338258v2	A105-S21-F16	GCF_003382585.2	France	2016	NA	fresh water	NA	ASM338258v2	PRJNA473080	SAMN09259576	4302601	111217	12	105
g_281	P. aquaticum	GCF_003382625.2_ASM338262v2	A101-S19-F16	GCF_003382625.2	France	2016	NA	fresh water	NA	ASM338262v2	PRJNA473080	SAMN09259574	4267564	185799	8	81
g_282	P. versatile	GCF_003932035.1_ASM393203v1	14A	GCF_003932035.1	Belarus	1978	Solanum tuberosum	NA	NA	ASM393203v1	PRJNA507761	SAMN10505120	5009413	4997114	1	3
g_283	P. atrosepticum	GCF_003800545.1_ASM380054v1	HAI2-SCRI1043	GCF_003800545.1	NA	NA	NA	NA	NA	ASM380054v1	PRJNA185466	SAMN10450690	4927259	1156993	2	26
g_284	P. parmentieri	GCF_003628735.1_ASM362873v1	IFB5619	GCF_003628735.1	Poland	2014	Solanum tuberosum	NA	NA	ASM362873v1	PRJNA433470	SAMN08494008	4959302	4959302	1	1
g_285	P. parmentieri	GCF_003628715.1_ASM362871v1	IFB5605	GCF_003628715.1	Poland	2014	Solanum tuberosum	NA	NA	ASM362871v1	PRJNA433470	SAMN08494007	5040694	5040694	1	1
g_286	P. parmentieri	GCF_003628695.1_ASM362869v1	IFB5604	GCF_003628695.1	Poland	2014	Solanum tuberosum	NA	NA	ASM362869v1	PRJNA433470	SAMN08494006	4877201	4877201	1	1
g_287	P. parmentieri	GCF_003628675.1_ASM362867v1	IFB5486	GCF_003628675.1	Belgium	2012	Solanum tuberosum	NA	NA	ASM362867v1	PRJNA433470	SAMN08494004	5038122	5038122	1	1
g_288	P. parmentieri	GCF_003628655.1_ASM362865v1	IFB5441	GCF_003628655.1	Poland	2013	Solanum tuberosum	NA	NA	ASM362865v1	PRJNA433470	SAMN08494002	5082177	5082177	1	1
g_289	P. parmentieri	GCF_003628635.1_ASM362863v1	IFB5432	GCF_003628635.1	Poland	2013	Solanum tuberosum	NA	NA	ASM362863v1	PRJNA433470	SAMN08494001	5010533	5010533	1	1
g_290	P. parmentieri	GCF_003628615.1_ASM362861v1	IFB5623	GCF_003628615.1	Poland	2014	Solanum tuberosum	NA	NA	ASM362861v1	PRJNA433470	SAMN08494009	5006798	5006798	1	1
g_291	P. parmentieri	GCF_003628595.1_ASM362859v1	IFB5485	GCF_003628595.1	Belgium	2012	Solanum tuberosum	NA	NA	ASM362859v1	PRJNA433470	SAMN08494003	4885249	4885249	1	1
g_292	P. parmentieri	GCF_003628575.1_ASM362857v1	IFB5408	GCF_003628575.1	Poland	2013	Solanum tuberosum	NA	NA	ASM362857v1	PRJNA433470	SAMN08493999	5022017	5022017	1	1
g_293	P. parmentieri	GCF_003628025.1_ASM362802v1	IFB5597	GCF_003628025.1	Poland	2014	Solanum tuberosum	NA	NA	ASM362802v1	PRJNA433470	SAMN08494005	5046647	1593647	2	5
g_294	P. parmentieri	GCF_003628015.1_ASM362801v1	IFB5626	GCF_003628015.1	Poland	2014	Solanum tuberosum	NA	NA	ASM362801v1	PRJNA433470	SAMN08494010	5059731	4422084	1	2
g_295	P. versatile	GCF_003595135.1_ASM359513v1	S4.16.03.3K	GCF_003595135.1	Morocco	2016	Solanum tuberosum	NA	NA	ASM359513v1	PRJNA490624	SAMN10059733	4870940	90195	18	106
g_296	P. carotovorum	GCF_003595125.1_ASM359512v1	S1-A16	GCF_003595125.1	Morocco	2017	Solanum tuberosum	NA	NA	ASM359512v1	PRJNA490624	SAMN10059735	4835633	255206	7	37
g_297	P. brasiliense	GCF_003595115.1_ASM359511v1	S1.16.01.3K	GCF_003595115.1	Morocco	2016	Solanum tuberosum	NA	NA	ASM359511v1	PRJNA490624	SAMN10059738	4946598	146844	12	74
g_298	P. versatile	GCF_003595065.1_ASM359506v1	S4.16.03.3I	GCF_003595065.1	Morocco	2016	Solanum tuberosum	NA	NA	ASM359506v1	PRJNA490624	SAMN10059734	4854084	82620	19	108
g_299	P. brasiliense	GCF_003595055.1_ASM359505v1	S1.15.11.2D	GCF_003595055.1	Morocco	2015	Solanum tuberosum	NA	NA	ASM359505v1	PRJNA490624	SAMN10059737	4818836	99392	15	91
g_300	P. polaris	GCF_003595035.1_ASM359503v1	S4.16.03.2B	GCF_003595035.1	Morocco	2016	Solanum tuberosum	NA	NA	ASM359503v1	PRJNA490624	SAMN10059739	4862009	155865	12	65
g_301	P. versatile	GCF_003594995.1_ASM359499v1	S4.16.03.3F	GCF_003594995.1	Morocco	2016	Solanum tuberosum	NA	NA	ASM359499v1	PRJNA490624	SAMN10059732	4852595	89731	18	114
g_302	P. brasiliense	GCF_003594975.1_ASM359497v1	S4.16.03.1C	GCF_003594975.1	Morocco	2016	Solanum tuberosum	NA	NA	ASM359497v1	PRJNA490624	SAMN10059736	4944722	139665	12	74
g_303	P. versatile	GCF_003571485.1_ASM357148v1	SCC1	GCF_003571485.1	Finland	1982	Solanum tuberosum	NA	NA	ASM357148v1	PRJNA379819	SAMN06621608	4980322	4974798	1	2
g_304	P. versatile	GCF_003402555.1_Sfl_assembly01	RMIT1	GCF_003402555.1	NA	NA	Allium triquetrum	NA	NA	Sfl_assembly01	PRJDB7075	SAMD00119560	4985944	168411	11	63
g_305	P. peruviense	GCF_003312345.1_ASM331234v1	A97-S13-F16	GCF_003312345.1	France	2016	NA	fresh water and alpine river	NA	ASM331234v1	PRJNA445781	SAMN08798619	4752198	229201	7	51
g_306	P. peruviense	GCF_003312355.1_ASM331235v1	A350-S18-N16	GCF_003312355.1	France	2016	NA	fresh water and alpine river	NA	ASM331235v1	PRJNA445781	SAMN08798632	4866061	178221	8	55
g_307	P. brasiliense	GCF_001429565.2_ASM142956v2	PcbHPI01	GCF_001429565.2	South Africa	2012	Cucumis sativus	Semi-arid (temperate)	NA	ASM142956v2	PRJNA297630	SAMN04127569	4809180	404385	4	49
g_308	P. brasiliense	GCF_003186045.1_ASM318604v1	ATCC 39048	GCF_003186045.1	United States	1981	NA	NA	NA	ASM318604v1	PRJNA473645	SAMN09280259	4637928	220041	8	40
g_309	P. parmentieri	GCF_003121785.1_ASM312178v1	SS90	GCF_003121785.1	Pakistan	2017	Potato	Crops field	NA	ASM312178v1	PRJNA453473	SAMN08979057	4917173	176176	7	50
g_310	P. versatile	GCF_003121765.1_ASM312176v1	SS96	GCF_003121765.1	Pakistan	2017	Potato	Crops field	NA	ASM312176v1	PRJNA453473	SAMN08979058	5042015	211427	10	64
g_311	P. atrosepticum	GCF_003121725.1_ASM312172v1	SS26	GCF_003121725.1	Pakistan	2016	Potato	Crops field	NA	ASM312172v1	PRJNA453473	SAMN08979055	4927512	90297	19	110
g_312	P. polaris	GCF_003121735.1_ASM312173v1	SS28	GCF_003121735.1	Pakistan	2017	Potato	Crops field	NA	ASM312173v1	PRJNA453473	SAMN08979056	4722413	243038	5	37
g_313	P. versatile	GCF_003031305.1_ASM303130v1	3-2	GCF_003031305.1	Belarus	1979	Solanum tuberosum	NA	NA	ASM303130v1	PRJNA264967	SAMN03144687	4975878	4975878	1	1
g_314	P. punjabense	GCF_003028395.1_ASM302839v1	SS95	GCF_003028395.1	Pakistan	2017	Solanum tuberosum	Cropping Area/ Field	type strain	ASM302839v1	PRJNA445566	SAMN08626519	4732531	116258	13	73
g_315	P. versatile	GCF_002983505.1_ASM298350v1	Ecc71	GCF_002983505.1	Netherlands	1960	Solanum tuberosum (potato)	NA	NA	ASM298350v1	PRJNA369272	SAMN06285190	4923524	856905	3	20
g_316	P. brasiliense	GCF_002930555.1_ASM293055v1	F152	GCF_002930555.1	Russian Federation	2014	Solanum tuberosum	NA	NA	ASM293055v1	PRJNA400696	SAMN08141585	4764309	174410	9	54
g_317	P. brasiliense	GCF_002930535.1_ASM293053v1	F157	GCF_002930535.1	Russian Federation	2015	Solanum tuberosum	NA	NA	ASM293053v1	PRJNA400696	SAMN08141583	4863299	477849	3	27
g_318	P. versatile	GCF_002921295.1_ASM292129v1	PB70	GCF_002921295.1	Russian Federation	2012	NA	NA	NA	ASM292129v1	PRJNA415106	SAMN07816145	4992093	457866	3	25
g_319	P. versatile	GCF_002921275.1_ASM292127v1	F135	GCF_002921275.1	Russian Federation	2012	NA	NA	NA	ASM292127v1	PRJNA415106	SAMN07816133	4890603	149242	11	73
g_320	P. versatile	GCF_002921285.1_ASM292128v1	PB69	GCF_002921285.1	Russian Federation	2012	NA	NA	NA	ASM292128v1	PRJNA415106	SAMN07816141	4991885	999290	2	18
g_321	P. versatile	GCF_002921205.1_ASM292120v1	F018	GCF_002921205.1	Russian Federation	1947	NA	NA	NA	ASM292120v1	PRJNA414969	SAMN07811812	4911663	456866	4	27
g_322	P. atrosepticum	GCF_002920025.1_ASM292002v1	PB72	GCF_002920025.1	Russian Federation	2014	Solanum tuberosum	NA	NA	ASM292002v1	PRJNA400696	SAMN07572936	4985078	238550	6	50
g_323	P. odoriferum	GCF_002904255.1_ASM290425v1	T5	GCF_002904255.1	China	2010	Chinese cabbage	NA	NA	ASM290425v1	PRJNA360221	SAMN06209134	5129710	254985	6	74
g_324	P. odoriferum	GCF_002904225.1_ASM290422v1	S6	GCF_002904225.1	China	2010	Chinese cabbage	NA	NA	ASM290422v1	PRJNA360222	SAMN06209135	4869321	282525	5	48
g_325	P. odoriferum	GCF_002904195.1_ASM290419v1	Q166	GCF_002904195.1	China	2014	Apium graveolens	NA	NA	ASM290419v1	PRJNA360219	SAMN06205368	5086265	243126	6	66
g_326	P. odoriferum	GCF_002904185.1_ASM290418v1	Q142	GCF_002904185.1	China	2014	Apium graveolens	NA	NA	ASM290418v1	PRJNA360218	SAMN06205365	5083832	234313	6	69
g_327	P. odoriferum	GCF_002904145.1_ASM290414v1	T4	GCF_002904145.1	China	2010	Chinese cabbage	NA	NA	ASM290414v1	PRJNA360220	SAMN06205364	5061459	248360	8	78
g_328	P. odoriferum	GCF_002904125.1_ASM290412v1	S6-2	GCF_002904125.1	China	2010	Chinese cabbage	NA	NA	ASM290412v1	PRJNA360223	SAMN06205363	4867089	293785	5	45
g_329	P. odoriferum	GCF_002904105.1_ASM290410v1	Q115	GCF_002904105.1	China	2014	Apium graveolens	NA	NA	ASM290410v1	PRJNA360216	SAMN06205304	5085540	234305	6	69
g_330	P. odoriferum	GCF_002904085.1_ASM290408v1	Q106	GCF_002904085.1	China	2014	Apium graveolens	NA	NA	ASM290408v1	PRJNA360215	SAMN06205303	5058220	264533	8	81
g_331	P. odoriferum	GCF_002904055.1_ASM290405v1	Q47	GCF_002904055.1	China	2014	Apium graveolens	NA	NA	ASM290405v1	PRJNA360201	SAMN06205241	4922397	385345	5	49
g_332	P. odoriferum	GCF_002904045.1_ASM290404v1	Q32	GCF_002904045.1	China	2014	celery	NA	NA	ASM290404v1	PRJNA360195	SAMN06205240	4972249	244760	6	68
g_333	P. odoriferum	GCF_002904005.1_ASM290400v1	Q3	GCF_002904005.1	China	2014	Apium graveolens	NA	NA	ASM290400v1	PRJNA360171	SAMN06205152	5050068	241087	6	92
g_334	P. odoriferum	GCF_002904025.1_ASM290402v1	Q40	GCF_002904025.1	China	2014	celery	NA	NA	ASM290402v1	PRJNA360196	SAMN06205229	5144582	232262	6	69
g_335	P. peruviense	GCF_002847345.1_ASM284734v1	IFB5232	GCF_002847345.1	United States	1979	NA	NA	type strain	ASM284734v1	PRJNA313959	SAMN04526254	4782556	199701	8	50
g_336	P. atrosepticum	GCF_002804265.1_ASM280426v1	36A	GCF_002804265.1	Belarus	1978	Solanum tuberosum	NA	NA	ASM280426v1	PRJNA419060	SAMN08041542	4965575	4965575	1	1
g_337	P. brasiliense	GCF_002764035.1_ASM276403v1	BZA12	GCF_002764035.1	China	2015	cucumber	NA	NA	ASM276403v1	PRJNA416681	SAMN07961732	4924809	4924809	1	1
g_338	P. polaris	GCF_002307355.1_ASM230735v1	NIBIO1006	GCF_002307355.1	Norway	2010	Solanum tuberosum	NA	type strain	ASM230735v1	PRJNA344960	SAMN05853691	4826824	4826824	1	1
g_339	P. polaris	GCF_002288545.1_ASM228854v1	NIBIO1392	GCF_002288545.1	Norway	2013	Solanum tuberosum	NA	NA	ASM228854v1	PRJNA345001	SAMN05853907	5008416	5008416	1	1
g_340	P. brasiliense	GCF_002250255.1_Bf45_V1	BF45	GCF_002250255.1	Mexico	1997	Nicotiana sp.	Tobacco plantation	NA	Bf45_V1	PRJNA381622	SAMN06684312	4756069	115742	13	112
g_341	P. brasiliense	GCF_002250215.1_101_V1	BF20	GCF_002250215.1	Mexico	1997	Opuntia ficus-indica	Semi-desertic	NA	101_V1	PRJNA381621	SAMN06684311	4767145	106099	15	122
g_342	P. brasiliense	GCF_002068115.1_ASM206811v1	SX309	GCF_002068115.1	China	2015	cucumber	NA	NA	ASM206811v1	PRJNA379343	SAMN06605957	4966299	4966299	1	1
g_343	P. actinidiae	GCF_001984535.1_ASM198453v1	ICMP 19971	GCF_001984535.1	Republic of Korea	2016	Actinidia	NA	NA	ASM198453v1	PRJNA354644	SAMN06049670	4891911	416728	5	50
g_344	P. actinidiae	GCF_001984525.1_ASM198452v1	ICMP 9972	GCF_001984525.1	Republic of Korea	2016	Actinidia	NA	NA	ASM198452v1	PRJNA354645	SAMN06049671	4886946	401894	5	49
g_345	P. brasiliense	GCF_001932635.1_ASM193263v1	BC1	GCF_001932635.1	China	2002	Chinese Cabbage	plain	NA	ASM193263v1	PRJNA263220	SAMN03104805	4920350	4920350	1	1
g_346	P. carotovorum	GCF_900129615.1_IMG-taxon_2695420962_annotated_assembly	DSM 30168	GCF_900129615.1	NA	NA	NA	NA	type strain	IMG-taxon_2695420962_annotated_assembly	PRJEB18213	SAMN05444147	4759459	380982	4	25
g_347	P. parmentieri	GCF_001742145.1_ASM174214v1	RNS 08-42-1A	GCF_001742145.1	France	2008	NA	temperate broadleaf forest	type strain	ASM174214v1	PRJNA321811	SAMN02729843	5030841	5030841	1	1
g_348	P. atrosepticum	GCF_000389755.1_Pa6276v1.0	CFBP 6276	GCF_000389755.1	France	1999	Solanum tuberosum var. Felsina	NA	NA	Pa6276v1.0	PRJNA188399	SAMN02469608	4869432	3774599	1	4
g_349	P. polaris	GCA_900005045.1_Polaris_6	Polaris 6	GCA_900005045.1	NA	NA	NA	NA	NA	Polaris_6	PRJEB8673	SAMEA3276083	4693172	37387	43	255
g_350	P. parmentieri	GCF_000260925.1_ASM26092v1	SCC3193	GCF_000260925.1	Finland	NA	NA	NA	NA	ASM26092v1	PRJNA122637	SAMN02604188	5164411	5164411	1	1
g_351	P. wasabiae	GCF_000291725.1_PecWas1.0	CFBP 3304	GCF_000291725.1	Finland	NA	Eutrema japonicum	NA	type strain	PecWas1.0	PRJNA159625	SAMN02471791	5149301	259694	8	73
g_352	P. brasiliense	GCF_001238575.1_ASM123857v1	BD255	GCF_001238575.1	South Africa	2011	Potato	NA	NA	ASM123857v1	PRJNA288624	SAMN03835252	4819835	1001875	2	32
g_353	P. brasiliense	GCF_000294535.1_ASM29453v1	PCC21	GCF_000294535.1	NA	NA	NA	NA	NA	ASM29453v1	PRJNA171960	SAMN02603169	4842771	4842771	1	1
g_354	P. carotovorum	GCF_001039055.1_ASM103905v1	ICMP 5702	GCF_001039055.1	Denmark	NA	potato	NA	type strain	ASM103905v1	PRJNA183435	SAMN03782483	4768473	448171	4	25
g_355	P. peruviense	GCF_001039065.1_ASM103906v1	UGC32	GCF_001039065.1	Peru	NA	potato	NA	NA	ASM103906v1	PRJNA183436	SAMN03782482	4795941	307291	6	22
g_356	P. brasiliense	GCF_001038675.1_ASM103867v1	ICMP 19477	GCF_001038675.1	New Zealand	2004	NA	NA	NA	ASM103867v1	PRJNA72121	SAMN03780057	4973512	1120187	2	16
g_357	P. brasiliense	GCF_000808195.1_ASM80819v1	Y64	GCF_000808195.1	China	2013	Brassica rapa ssp. chinensis	NA	NA	ASM80819v1	PRJNA269216	SAMN03252598	4816280	408698	3	15
g_358	P. brasiliense	GCF_000808295.1_ASM80829v1	Y31	GCF_000808295.1	China	2013	Brassica rapa ssp. chinensis	NA	NA	ASM80829v1	PRJNA269228	SAMN03252607	4826010	903350	2	14
g_359	P. brasiliense	GCF_000808315.1_ASM80831v1	Y3	GCF_000808315.1	China	2013	Brassica rapa ssp. chinensis	NA	NA	ASM80831v1	PRJNA269230	SAMN03252608	4739849	678245	3	16
g_360	P. brasiliense	GCF_000808335.1_ASM80833v1	Y65	GCF_000808335.1	China	2013	Brassica rapa ssp. chinensis	NA	NA	ASM80833v1	PRJNA269231	SAMN03252609	4680590	239237	8	31
g_361	P. carotovorum	GCF_000808515.1_ASM80851v1	B5	GCF_000808515.1	China	2013	Brassica rapa ssp. pekinensis (Chinese cabbage)	NA	NA	ASM80851v1	PRJNA269237	SAMN03252620	4826332	1446736	2	6
g_362	P. carotovorum	GCF_000808495.1_ASM80849v1	B2	GCF_000808495.1	China	2013	Brassica rapa ssp. pekinensis (Chinese cabbage)	NA	NA	ASM80849v1	PRJNA269235	SAMN03252619	4756023	605830	2	12
g_363	P. carotovorum	GCF_000808475.1_ASM80847v1	Y39	GCF_000808475.1	China	2013	Brassica rapa ssp. chinensis	NA	NA	ASM80847v1	PRJNA269234	SAMN03252618	4965577	839338	3	12
g_364	P. brasiliense	GCF_000808455.1_ASM80845v1	Y60	GCF_000808455.1	China	2013	Brassica rapa ssp. chinensis	NA	NA	ASM80845v1	PRJNA269233	SAMN03252617	4832431	488480	3	16
g_365	P. carotovorum	GCF_000808435.1_ASM80843v1	Y16	GCF_000808435.1	China	2013	Brassica rapa ssp. chinensis	NA	NA	ASM80843v1	PRJNA269232	SAMN03252616	4741163	272417	7	29
g_366	P. brasiliense	GCF_000808375.1_ASM80837v1	S2	GCF_000808375.1	China	2007	Brassica rapa ssp. pekinensis (Chinese cabbage)	NA	NA	ASM80837v1	PRJNA269218	SAMN03252599	4836552	261972	7	36
g_367	P. brasiliense	GCF_000808385.1_ASM80838v1	Y52	GCF_000808385.1	China	2013	Brassica rapa ssp. chinensis	NA	NA	ASM80838v1	PRJNA269211	SAMN03252594	4780080	429995	4	17
g_368	P. brasiliense	GCF_000808355.1_ASM80835v1	B6	GCF_000808355.1	China	2013	Brassica rapa ssp. pekinensis (Chinese cabbage)	NA	NA	ASM80835v1	PRJNA269238	SAMN03252622	4683460	286737	5	33
g_369	P. brasiliense	GCF_000808255.1_ASM80825v1	Y46	GCF_000808255.1	China	2013	Brassica rapa ssp. chinensis	NA	NA	ASM80825v1	PRJNA269222	SAMN03252603	4777745	265122	6	31
g_370	P. brasiliense	GCF_000808235.1_ASM80823v1	Y21	GCF_000808235.1	China	2013	Brassica rapa ssp. chinensis	NA	NA	ASM80823v1	PRJNA269226	SAMN03252605	4762596	385890	4	22
g_371	P. brasiliense	GCF_000808245.1_ASM80824v1	Y29	GCF_000808245.1	China	2013	Brassica rapa ssp. chinensis	NA	NA	ASM80824v1	PRJNA269227	SAMN03252606	4815476	262727	6	27
g_372	P. brasiliense	GCF_000808145.1_ASM80814v1	Y62	GCF_000808145.1	China	2013	Brassica rapa ssp. chinensis	NA	NA	ASM80814v1	PRJNA269213	SAMN03252595	4857062	816391	2	14
g_373	P. brasiliense	GCF_000808115.1_ASM80811v1	Y49	GCF_000808115.1	China	2013	Brassica rapa ssp. chinensis	NA	NA	ASM80811v1	PRJNA268444	SAMN03220250	4702692	269637	6	31
g_374	P. actinidiae	GCF_000803315.1_ASM80331v1	KKH3	GCF_000803315.1	Republic of Korea	2006	NA	NA	type strain	ASM80331v1	PRJNA252053	SAMN02849387	4922167	4068673	1	3
g_375	P. fontis	GCF_000803215.1_ASM80321v1	M022	GCF_000803215.1	Malaysia	2013	NA	NA	type strain	ASM80321v1	PRJNA265921	SAMN03154070	4146398	126203	12	91
g_376	P. parmentieri	GCF_000757625.1_PecWasRNS_1.0	RNS 08-42-1A	GCF_000757625.1	France	2008	NA	temperate broadleaf forest	type strain	PecWasRNS_1.0	PRJNA243029	SAMN02729843	5015359	3310642	1	8
g_377	P. odoriferum	GCF_000754765.1_ASM75476v1	NCPPB 3839	GCF_000754765.1	France	1978	Cichorium intybus	NA	type strain	ASM75476v1	PRJNA259700	SAMN03010636	5050674	278770	5	109
g_378	P. odoriferum	GCF_000754715.1_ASM75471v1	NCPPB 3841	GCF_000754715.1	France	1979	Cichorium intybus	NA	NA	ASM75471v1	PRJNA259700	SAMN03010638	5456042	238674	9	167
g_379	P. brasiliense	GCF_000754695.1_ASM75469v1	LMG 21371	GCF_000754695.1	Brazil	2002	Solanum tuberosum	NA	type strain	ASM75469v1	PRJNA259701	SAMN03010639	4818287	514700	4	72
g_380	P. brasiliense	GCF_000754705.1_ASM75470v1	LMG 21372	GCF_000754705.1	Brazil	2002	Solanum tuberosum	NA	NA	ASM75470v1	PRJNA259701	SAMN03010640	4920491	1055512	2	50
g_381	P. wasabiae	GCF_000754685.1_ASM75468v1	NCPPB 3702	GCF_000754685.1	Japan	1987	Eutrema japonicum	NA	NA	ASM75468v1	PRJNA258525	SAMN03010635	4996004	465249	4	46
g_382	P. atrosepticum	GCF_000749965.1_ASM74996v1	NCPPB 3404	GCF_000749965.1	Canada	1977	Solanum tuberosum	NA	NA	ASM74996v1	PRJNA258504	SAMN02999476	4895507	564685	3	42
g_383	P. betavasculorum	GCF_000749925.1_ASM74992v1	NCPPB 2793	GCF_000749925.1	United States	1975	Beta vulgaris	NA	NA	ASM74992v1	PRJNA258505	SAMN02999424	4664029	301654	4	76
g_384	P. parvum	GCF_000749915.1_ASM74991v1	NCPPB 3395	GCF_000749915.1	Netherlands	1985	Solanum tuberosum	NA	NA	ASM74991v1	PRJNA258501	SAMN02999475	4560296	170558	8	72
g_385	P. atrosepticum	GCF_000749905.1_ASM74990v1	NCPPB 549	GCF_000749905.1	United Kingdom	1958	Solanum tuberosum	NA	type strain	ASM74990v1	PRJNA258504	SAMN02999423	5099429	395607	6	43
g_386	P. betavasculorum	GCF_000749845.1_ASM74984v1	NCPPB 2795	GCF_000749845.1	United States	1972	Beta vulgaris	NA	type strain	ASM74984v1	PRJNA258505	SAMN02999474	4676308	472932	3	64
g_387	P. wasabiae	GCF_000749865.1_ASM74986v1	NCPPB 3701	GCF_000749865.1	Japan	1990	Eutrema japonicum	NA	type strain	ASM74986v1	PRJNA258525	SAMN02999477	4996880	355840	5	47
g_388	P. carotovorum	GCF_000749855.1_ASM74985v1	NCPPB 312	GCF_000749855.1	Denmark	1952	Solanum tuberosum	NA	type strain	ASM74985v1	PRJNA258501	SAMN02999421	4761312	547054	4	43
g_389	P. atrosepticum	GCF_000740965.1_ASM74096v1	21A	GCF_000740965.1	Belarus	1978	Solanum tuberosum	NA	NA	ASM74096v1	PRJNA252906	SAMN02983234	5024250	4991806	1	2
g_390	P. brasiliense	GCF_000738115.1_ASM73811v1	CFIA1001	GCF_000738115.1	Canada	2007	potato	NA	NA	ASM73811v1	PRJNA255894	SAMN02947962	4764025	1163329	2	18
g_391	P. brasiliense	GCF_000738125.1_ASM73812v1	CFIA1033	GCF_000738125.1	Canada	2009	potato	NA	NA	ASM73812v1	PRJNA255896	SAMN02947974	4701767	137219	10	60
g_392	P. atrosepticum	GCF_000696465.1_ASM69646v1	JG10-08	GCF_000696465.1	China	2010	Solanum tuberosum	NA	NA	ASM69646v1	PRJNA247436	SAMN02797737	5004926	5004926	1	1
g_393	P. parmentieri	GCF_000632375.1_Pectobacterium_wasabiae_CFIA1002	CFIA1002	GCF_000632375.1	Canada	2007	potato	NA	NA	Pectobacterium_wasabiae_CFIA1002	PRJNA237238	SAMN02630743	5008535	345203	5	42
g_394	P. parmentieri	GCF_000024645.1_ASM2464v1	WPP163	GCF_000024645.1	NA	NA	NA	NA	NA	ASM2464v1	PRJNA31293	SAMN02598479	5063892	5063892	1	1
g_395	P. aroidearum	GCF_000023605.1_ASM2360v1	PC1	GCF_000023605.1	NA	NA	NA	NA	NA	ASM2360v1	PRJNA31289	SAMN02598478	4862913	4862913	1	1
g_396	P. atrosepticum	GCF_000011605.1_ASM1160v1	NA	GCF_000011605.1	NA	1985	NA	NA	NA	ASM1160v1	PRJNA350	SAMEA1705920	5064019	5064019	1	1
g_397	P. brasiliense	JGAR-030718-1	JGAR-030718-1	GCF_046623145.1	Netherlands	2018	Solanum tuberosum	NA	NA	NA	PRJNA1140644	SAMN42841154	4893450	480269	4	29
g_398	P. brasiliense	JGAR-080719-2	JGAR-080719-2	GCF_046623105.1	Netherlands	2019	Solanum tuberosum	NA	NA	NA	PRJNA1140644	SAMN42841155	4893853	480285	4	29
g_399	P. brasiliense	JGAR-100719-1	JGAR-100719-1	GCF_046623085.1	Netherlands	2019	Solanum tuberosum	NA	NA	NA	PRJNA1140644	SAMN42841156	4894444	896926	3	25
g_400	P. brasiliense	JGAR-120719-4	JGAR-120719-4	GCF_046623045.1	Netherlands	2019	Solanum tuberosum	NA	NA	NA	PRJNA1140644	SAMN42841157	4893043	471894	4	30
g_401	P. brasiliense	NAK238	NAK238	GCF_046623125.1	Netherlands	2016	Solanum tuberosum	NA	NA	NA	PRJNA1140644	SAMN42841158	5001191	293858	5	49
g_402	P. brasiliense	NAK246	NAK246	GCF_046623065.1	Netherlands	2016	Solanum tuberosum	NA	NA	NA	PRJNA1140644	SAMN42841159	5001695	276075	6	49
g_403	P. brasiliense	NAK616	NAK616	GCF_046623025.1	Netherlands	2019	Solanum tuberosum	NA	NA	NA	PRJNA1140644	SAMN42841160	4893272	896856	3	24
g_404	P. brasiliense	NAK617	NAK617	GCF_046623005.1	Netherlands	2019	Solanum tuberosum	NA	NA	NA	PRJNA1140644	SAMN42841161	4892341	480228	4	30
g_405	P. brasiliense	NAK638	NAK638	GCF_046622985.1	Netherlands	2019	Solanum tuberosum	NA	NA	NA	PRJNA1140644	SAMN42841162	4892976	480228	4	30
g_406	P. brasiliense	NAK641	NAK641	GCF_046622965.1	Netherlands	2019	Solanum tuberosum	NA	NA	NA	PRJNA1140644	SAMN42841163	4843842	480322	4	28
g_407	P. brasiliense	NAK644	NAK644	GCF_046622945.1	Netherlands	2019	Solanum tuberosum	NA	NA	NA	PRJNA1140644	SAMN42841164	4892725	480346	4	28
g_408	P. brasiliense	NAK650	NAK650	GCF_046622905.1	Netherlands	2019	Solanum tuberosum	NA	NA	NA	PRJNA1140644	SAMN42841165	4892926	896773	3	24
g_409	P. brasiliense	NAK673	NAK673	GCF_046622925.1	Netherlands	2020	Solanum tuberosum	NA	NA	NA	PRJNA1140644	SAMN42841166	4893056	480307	4	28
g_410	P. brasiliense	NAK679	NAK679	GCF_046622865.1	Netherlands	2020	Solanum tuberosum	NA	NA	NA	PRJNA1140644	SAMN42841167	4871097	709962	3	22
g_411	P. brasiliense	NAK682	NAK682	GCF_046622845.1	Netherlands	2020	Solanum tuberosum	NA	NA	NA	PRJNA1140644	SAMN42841168	5070982	293949	5	48
g_412	P. brasiliense	NAK683	NAK683	GCF_046622825.1	Netherlands	2020	Solanum tuberosum	NA	NA	NA	PRJNA1140644	SAMN42841169	4892735	480228	4	25
g_413	P. brasiliense	NAK698	NAK698	GCF_046622805.1	Netherlands	2020	Solanum tuberosum	NA	NA	NA	PRJNA1140644	SAMN42841170	5000108	276074	6	50
g_414	P. brasiliense	NAK700	NAK700	GCF_046622885.1	Netherlands	2020	Solanum tuberosum	NA	NA	NA	PRJNA1140644	SAMN42841171	4754863	264201	7	56
g_415	P. brasiliense	NAK701	NAK701	GCF_046622765.1	Netherlands	2020	Solanum tuberosum	NA	NA	NA	PRJNA1140644	SAMN42841172	4970152	294023	5	46
g_416	P. brasiliense	NAK709	NAK709	GCF_046622745.1	Netherlands	2020	Solanum tuberosum	NA	NA	NA	PRJNA1140644	SAMN42841173	4736694	246944	8	42
g_417	P. brasiliense	NAK716	NAK716	GCF_046622725.1	Netherlands	2020	Solanum tuberosum	NA	NA	NA	PRJNA1140644	SAMN42841174	4891024	433402	4	37
g_418	P. brasiliense	NAK719	NAK719	GCF_046622685.1	Netherlands	2020	Solanum tuberosum	NA	NA	NA	PRJNA1140644	SAMN42841175	5036695	282504	5	47
g_419	P. brasiliense	NAK727	NAK727	GCF_046622705.1	Netherlands	2020	Solanum tuberosum	NA	NA	NA	PRJNA1140644	SAMN42841176	4856787	223220	7	38
g_420	P. carotovorum	104326-106-001	K3536	GCF_040225055.1	Netherlands	1997	Kalanchoe	NA	NA	NA	PRJNA1122109	SAMN41774365	4909724	3027371	1	15
g_421	P. aroidearum	104326-106-002	K3539	GCF_040224315.1	Netherlands	2003	Spathiphyllum	NA	NA	NA	PRJNA1122109	SAMN41774366	5012616	584141	3	23
g_422	P. odoriferum	104326-106-003	K3542	GCF_040224355.1	Netherlands	2003	Delphinium	NA	NA	NA	PRJNA1122109	SAMN41774367	4925577	294142	7	71
g_423	P. polonicum	104326-106-004	K3545	GCF_040224295.1	Netherlands	2004	Calathea	NA	NA	NA	PRJNA1122109	SAMN41774368	4959231	652160	3	32
g_424	P. versatile	104326-106-005	K3549	GCF_040224435.1	Netherlands	2004	Cyclamen	NA	NA	NA	PRJNA1122109	SAMN41774369	5143373	186879	11	69
g_425	P. aroidearum	104326-106-006	K3550	GCF_040224275.1	NA	2004	Lactuca	NA	NA	NA	PRJNA1122109	SAMN41774370	4782514	251314	6	46
g_426	P. brasiliense	104326-106-007	K3552	GCF_040224195.1	Netherlands	2004	Lycopersicon esculentum	NA	NA	NA	PRJNA1122109	SAMN41774371	4719841	383243	4	24
g_427	P. brasiliense	104326-106-008	K3554	GCF_040225295.1	Netherlands	2004	Osteospermum	NA	NA	NA	PRJNA1122109	SAMN41774372	4704081	191818	9	74
g_428	P. punjabense	104326-106-023	PD5156	GCF_040224575.1	Netherlands	2005	Anubias barteri	NA	NA	NA	PRJNA1122109	SAMN41774377	4678837	312974	5	40
g_429	P. brasiliense	104326-106-025	PD5190	GCF_040225375.1	Netherlands	2005	Ornithogalum	NA	NA	NA	PRJNA1122109	SAMN41774378	4721394	532026	3	30
g_430	P. parmentieri	104326-106-028	PD5801	GCF_040224495.1	Netherlands	2009	Solanum tuberosum	NA	NA	NA	PRJNA1122109	SAMN41774379	4815888	293605	5	36
g_431	P. aroidearum	104326-106-043	PD6523	GCF_040224615.1	Guatemala	2013	Yucca gigantea	NA	NA	NA	PRJNA1122109	SAMN41774380	4861753	3217110	1	16
g_432	P. odoriferum	104326-106-045	PD6860	GCF_040224555.1	Netherlands	2014	Daucus carota	NA	NA	NA	PRJNA1122109	SAMN41774381	5095266	196745	9	71
g_433	P. brasiliense	104326-106-047	PD6952	GCF_040225255.1	Netherlands	2014	Cucumis sativus	NA	NA	NA	PRJNA1122109	SAMN41774382	4910919	153853	10	54
g_434	P. odoriferum	104326-106-048	PD6958	GCF_040225195.1	Netherlands	2014	Hyacinthus	NA	NA	NA	PRJNA1122109	SAMN41774383	5176048	137516	11	76
g_435	P. aroidearum	104326-106-049	PD6993	GCF_040285185.1	Suriname	2014	Solanum melongena	NA	NA	NA	PRJNA1122109	SAMN41774384	4910614	319703	4	29
g_436	P. versatile	104326-106-050	PD6994	GCF_040225235.1	Netherlands	2014	Brassica oleracea	NA	NA	NA	PRJNA1122109	SAMN41774385	5002135	508232	4	36
g_437	P. aroidearum	104326-106-051	PD6997	GCF_040225335.1	Netherlands	2014	Zantedeschia albomaculata	NA	NA	NA	PRJNA1122109	SAMN41774386	4956425	298261	5	46
g_438	P. brasiliense	104326-106-052	PD7079	GCF_040225265.1	South Africa	2014	Cucurbita pepo	NA	NA	NA	PRJNA1122109	SAMN41774387	4704222	217367	8	38
g_439	P. brasiliense	104326-106-053	PD7081	GCF_040224535.1	Netherlands	2015	Solanum torvum	NA	NA	NA	PRJNA1122109	SAMN41774388	4726525	253987	8	41
g_440	P. zantedeschiae	104326-106-054	PD7096	GCF_040224455.1	Netherlands	2015	Zantedeschia	NA	NA	NA	PRJNA1122109	SAMN41774389	5248767	610321	2	17
g_441	P. aroidearum	104326-106-055	PD7231	GCF_040225175.1	Netherlands	2016	Euphorbia neomontana	NA	NA	NA	PRJNA1122109	SAMN41774390	4779464	1553721	2	18
g_442	P. aroidearum	104326-106-056	PD7232	GCF_040224595.1	Netherlands	2015	Dracaena	NA	NA	NA	PRJNA1122109	SAMN41774391	4823360	461590	2	19
g_443	P. polaris	104326-106-057	PD7233	GCF_040225315.1	Netherlands	2015	Brassica oleracea	NA	NA	NA	PRJNA1122109	SAMN41774392	4908166	893947	2	16
g_444	P. aroidearum	104326-106-058	PD7236	GCF_040224475.1	China	2016	Sansevieria trifasciata	NA	NA	NA	PRJNA1122109	SAMN41774393	4869515	514000	2	30
g_445	P. aroidearum	104326-106-059	PD7271	GCF_040224515.1	Netherlands	2016	Zantedeschia	NA	NA	NA	PRJNA1122109	SAMN41774394	5020698	360145	4	23
g_446	P. polaris	104326-106-061	PD7434	GCF_040225075.1	Netherlands	2018	Cucurbita pepo	NA	NA	NA	PRJNA1122109	SAMN41774395	5018856	241839	7	46
g_447	P. versatile	104326-106-064	PD7537	GCF_040225155.1	Netherlands	2019	Hyacinthus	NA	NA	NA	PRJNA1122109	SAMN41774396	4933947	752639	3	25
g_448	P. versatile	104326-106-069	PD7836	GCF_040225115.1	Netherlands	2020	Allium stipitatum	NA	NA	NA	PRJNA1122109	SAMN41774397	5203721	407488	3	39
g_449	P. actinidiae	104326-106-072	PD7900	GCF_040225205.1	India	2020	Dolichos	NA	NA	NA	PRJNA1122109	SAMN41774398	4849133	364026	5	27
g_450	P. aroidearum	104326-106-073	PD8061	GCF_040224395.1	NA	NA	NA	NA	type strain	NA	PRJNA1122109	SAMN41774373	5227745	408293	4	37
g_451	P. cacticida	104326-106-074	PD8066	GCF_040224415.1	NA	NA	NA	NA	type strain	NA	PRJNA1122109	SAMN41774374	4045072	266195	5	46
g_452	P. parmentieri	104326-106-075	PD8070	GCF_040224375.1	NA	NA	NA	NA	type strain	NA	PRJNA1122109	SAMN41774375	4978612	435018	2	28
g_453	P. parvum	104326-106-076	PD8074	GCF_040224335.1	NA	NA	NA	NA	type strain	NA	PRJNA1122109	SAMN41774376	4653618	153431	9	61
g_454	P. polaris	104326-106-079	PD8141	GCF_040225135.1	NA	NA	NA	NA	type strain	NA	PRJNA1122109	SAMN41774364	4789820	2606974	1	18

## Sheet: Table_S2
## Table S2: geNomad prophage prediction result summary for 454 genomes
prophage_id	genomeId	contig_id	sampleId	SpeciesName	strain	chr	start	end	integrated	prophage_length	topology	taxonomy	genomad.virus_score	genomad.fdr	genomad.n_hallmarks	genomad.marker_enrichment	genetic_code	contig_length	provirus	gene_count	viral_genes	host_genes	checkv_quality	miuvig_quality	completeness	completeness_method	contamination	kmer_freq	warnings	contamination_types	contamination_regions	host_contamination
g_1.vir_1	g_1	NZ_JANIEP010000002.1|provirus_289028_307080	GCF_024506455.1_ASM2450645v1	P. carotovorum	21TX0081	NZ_JANIEP010000002.1	289028	307080	Y	18053	Provirus	Viruses;Duplodnaviria;Heunggongvirae;Uroviricota;Caudoviricetes	0.9987	0.0013	11	30.0318	11	18053	No	22	16	0	Low-quality	Genome-fragment	48.66	AAI-based (medium-confidence)	0	1	NA	NA	NA	0
g_1.vir_2	g_1	NZ_JANIEP010000012.1|provirus_123417_141312	GCF_024506455.1_ASM2450645v1	P. carotovorum	21TX0081	NZ_JANIEP010000012.1	125857	141312	Y	15456	Provirus	Viruses;Duplodnaviria;Heunggongvirae;Uroviricota;Caudoviricetes	0.9982	0.0015	10	16.1536	11	17896	Yes	18	12	2	Low-quality	Genome-fragment	46.58	AAI-based (high-confidence)	13.63	1.01	NA	host,viral	1-2440,2441-17896	1
g_1.vir_3	g_1	NZ_JANIEP010000001.1|provirus_783980_805119	GCF_024506455.1_ASM2450645v1	P. carotovorum	21TX0081	NZ_JANIEP010000001.1	783980	805119	Y	21140	Provirus	Viruses;Duplodnaviria;Heunggongvirae;Uroviricota;Caudoviricetes	0.9981	0.0017	10	31.3103	11	21140	No	29	17	3	Medium-quality	Genome-fragment	64.48	AAI-based (high-confidence)	0	1	NA	NA	NA	0
g_1.vir_4	g_1	NZ_JANIEP010000010.1|provirus_171712_187471	GCF_024506455.1_ASM2450645v1	P. carotovorum	21TX0081	NZ_JANIEP010000010.1	171712	187471	Y	15760	Provirus	Viruses;Duplodnaviria;Heunggongvirae;Uroviricota;Caudoviricetes	0.9979	0.0018	8	18.2332	11	15760	No	27	10	1	Low-quality	Genome-fragment	37.08	AAI-based (medium-confidence)	0	1	NA	NA	NA	0
g_1.vir_5	g_1	NZ_JANIEP010000019.1	GCF_024506455.1_ASM2450645v1	P. carotovorum	21TX0081	NZ_JANIEP010000019.1	NA	NA	N	1940	No terminal repeats	Viruses;Duplodnaviria;Heunggongvirae;Uroviricota;Caudoviricetes	0.773	0.0468	1	2.8951	11	1940	No	5	1	0	Low-quality	Genome-fragment	0.86	HMM-based (lower-bound)	0	1.48	NA	NA	NA	0
g_2.vir_1	g_2	NZ_CP090597.1|provirus_849746_904661	GCF_024498875.1_ASM2449887v1	P. aroidearum	QJ002	NZ_CP090597.1	849746	904661	Y	54916	Provirus	Viruses;Duplodnaviria;Heunggongvirae;Uroviricota;Caudoviricetes	0.9985	0.0015	16	76.4128	11	54916	No	72	36	2	High-quality	High-quality	100	AAI-based (medium-confidence)	0	1	NA	NA	NA	0
g_2.vir_2	g_2	NZ_CP090597.1|provirus_1859562_1878022	GCF_024498875.1_ASM2449887v1	P. aroidearum	QJ002	NZ_CP090597.1	1859562	1878022	Y	18461	Provirus	Viruses;Duplodnaviria;Heunggongvirae;Uroviricota;Caudoviricetes	0.9968	0.0023	11	30.5002	11	18461	No	24	16	0	Low-quality	Genome-fragment	49.76	AAI-based (medium-confidence)	0	1	NA	NA	NA	0
g_2.vir_3	g_2	NZ_CP090597.1|provirus_3100863_3163382	GCF_024498875.1_ASM2449887v1	P. aroidearum	QJ002	NZ_CP090597.1	3123640	3160326	Y	36687	Provirus	Viruses;Duplodnaviria;Heunggongvirae;Uroviricota;Caudoviricetes	0.9951	0.0032	21	40.2758	11	62520	Yes	71	29	9	Complete	High-quality	100	Provirus (high-confidence)	41.32	1	contig >1.5x longer than expected genome length	host,viral,host	1-22777,22778-59464,59465-62520	1
g_2.vir_4	g_2	NZ_CP090597.1|provirus_2661510_2674246	GCF_024498875.1_ASM2449887v1	P. aroidearum	QJ002	NZ_CP090597.1	2661510	2674246	Y	12737	Provirus	Viruses;Duplodnaviria;Heunggongvirae;Uroviricota;Caudoviricetes	0.9911	0.0046	1	8.3662	11	12737	No	19	5	1	Low-quality	Genome-fragment	17.92	HMM-based (lower-bound)	0	1	NA	NA	NA	0
g_3.vir_1	g_3	NZ_CP090596.1|provirus_814363_875403	GCF_024498855.1_ASM2449885v1	P. aroidearum	QJ003	NZ_CP090596.1	814363	875403	Y	61041	Provirus	Viruses;Duplodnaviria;Heunggongvirae;Uroviricota;Caudoviricetes	0.9986	0.0014	22	94.5447	11	61041	No	86	48	1	High-quality	High-quality	100	AAI-based (medium-confidence)	0	1.25	contig >1.5x longer than expected genome length	NA	NA	0
g_3.vir_2	g_3	NZ_CP090596.1|provirus_1395784_1429640	GCF_024498855.1_ASM2449885v1	P. aroidearum	QJ003	NZ_CP090596.1	1395784	1429640	Y	33857	Provirus	Viruses;Duplodnaviria;Heunggongvirae;Uroviricota;Caudoviricetes	0.9985	0.0014	13	50.0674	11	33857	No	42	27	0	Medium-quality	Genome-fragment	86.92	AAI-based (medium-confidence)	0	1	NA	NA	NA	0
g_3.vir_3	g_3	NZ_CP090596.1|provirus_1319020_1359789	GCF_024498855.1_ASM2449885v1	P. aroidearum	QJ003	NZ_CP090596.1	1319020	1359789	Y	40770	Provirus	Viruses;Duplodnaviria;Heunggongvirae;Uroviricota;Caudoviricetes	0.9984	0.0015	14	58.8676	11	40770	No	51	31	2	High-quality	High-quality	100	AAI-based (medium-confidence)	0	1	NA	NA	NA	0
g_3.vir_4	g_3	NZ_CP090596.1|provirus_1941538_1959998	GCF_024498855.1_ASM2449885v1	P. aroidearum	QJ003	NZ_CP090596.1	1941538	1959998	Y	18461	Provirus	Viruses;Duplodnaviria;Heunggongvirae;Uroviricota;Caudoviricetes	0.9968	0.0019	11	30.5002	11	18461	No	24	16	0	Low-quality	Genome-fragment	49.76	AAI-based (medium-confidence)	0	1	NA	NA	NA	0
g_3.vir_5	g_3	NZ_CP090596.1|provirus_3182721_3245240	GCF_024498855.1_ASM2449885v1	P. aroidearum	QJ003	NZ_CP090596.1	3205498	3242184	Y	36687	Provirus	Viruses;Duplodnaviria;Heunggongvirae;Uroviricota;Caudoviricetes	0.9951	0.0025	21	40.2758	11	62520	Yes	71	29	9	Complete	High-quality	100	Provirus (high-confidence)	41.32	1	contig >1.5x longer than expected genome length	host,viral,host	1-22777,22778-59464,59465-62520	1
g_3.vir_6	g_3	NZ_CP090596.1|provirus_2743368_2756104	GCF_024498855.1_ASM2449885v1	P. aroidearum	QJ003	NZ_CP090596.1	2743368	2756104	Y	12737	Provirus	Viruses;Duplodnaviria;Heunggongvirae;Uroviricota;Caudoviricetes	0.9911	0.0036	1	8.3662	11	12737	No	19	5	1	Low-quality	Genome-fragment	17.92	HMM-based (lower-bound)	0	1	NA	NA	NA	0
g_4.vir_1	g_4	NZ_CP090595.1|provirus_1382757_1416621	GCF_024498835.1_ASM2449883v1	P. aroidearum	QJ011	NZ_CP090595.1	1382757	1416621	Y	33865	Provirus	Viruses;Duplodnaviria;Heunggongvirae;Uroviricota;Caudoviricetes	0.9987	0.0013	12	55.4799	11	33865	No	43	30	1	Medium-quality	Genome-fragment	86.48	AAI-based (medium-confidence)	0	1	NA	NA	NA	0
g_4.vir_2	g_4	NZ_CP090595.1|provirus_814366_862373	GCF_024498835.1_ASM2449883v1	P. aroidearum	QJ011	NZ_CP090595.1	814366	862373	Y	48008	Provirus	Viruses;Duplodnaviria;Heunggongvirae;Uroviricota;Caudoviricetes	0.9987	0.0013	14	73.7261	11	48008	No	64	35	1	High-quality	High-quality	100	AAI-based (medium-confidence)	0	1	NA	NA	NA	0
g_4.vir_3	g_4	NZ_CP090595.1|provirus_1305990_1346762	GCF_024498835.1_ASM2449883v1	P. aroidearum	QJ011	NZ_CP090595.1	1305990	1346762	Y	40773	Provirus	Viruses;Duplodnaviria;Heunggongvirae;Uroviricota;Caudoviricetes	0.9984	0.0014	14	58.1667	11	40773	No	51	31	2	High-quality	High-quality	100	AAI-based (medium-confidence)	0	1	NA	NA	NA	0
g_4.vir_4	g_4	NZ_CP090595.1|provirus_1928519_1946979	GCF_024498835.1_ASM2449883v1	P. aroidearum	QJ011	NZ_CP090595.1	1928519	1946979	Y	18461	Provirus	Viruses;Duplodnaviria;Heunggongvirae;Uroviricota;Caudoviricetes	0.9968	0.0019	11	30.5002	11	18461	No	24	16	0	Low-quality	Genome-fragment	49.76	AAI-based (medium-confidence)	0	1	NA	NA	NA	0
g_4.vir_5	g_4	NZ_CP090595.1|provirus_3169820_3232339	GCF_024498835.1_ASM2449883v1	P. aroidearum	QJ011	NZ_CP090595.1	3192597	3229283	Y	36687	Provirus	Viruses;Duplodnaviria;Heunggongvirae;Uroviricota;Caudoviricetes	0.9951	0.0025	21	40.2758	11	62520	Yes	71	29	9	Complete	High-quality	100	Provirus (high-confidence)	41.32	1	contig >1.5x longer than expected genome length	host,viral,host	1-22777,22778-59464,59465-62520	1
g_4.vir_6	g_4	NZ_CP090595.1|provirus_2730467_2743203	GCF_024498835.1_ASM2449883v1	P. aroidearum	QJ011	NZ_CP090595.1	2730467	2743203	Y	12737	Provirus	Viruses;Duplodnaviria;Heunggongvirae;Uroviricota;Caudoviricetes	0.9911	0.0035	1	8.3662	11	12737	No	19	5	1	Low-quality	Genome-fragment	17.92	HMM-based (lower-bound)	0	1	NA	NA	NA	0
g_5.vir_1	g_5	NZ_CP090594.1|provirus_4663316_4683131	GCF_024498815.1_ASM2449881v1	P. aroidearum	QJ034	NZ_CP090594.1	4663316	4683131	Y	19816	Provirus	Viruses;Duplodnaviria;Heunggongvirae;Uroviricota;Caudoviricetes	0.9983	0.0017	4	23.7234	11	19816	No	31	5	0	Low-quality	Genome-fragment	32	HMM-based (lower-bound)	0	1	NA	NA	NA	0
g_5.vir_2	g_5	NZ_CP090594.1|provirus_2916627_2933672	GCF_024498815.1_ASM2449881v1	P. aroidearum	QJ034	NZ_CP090594.1	2916627	2933672	Y	17046	Provirus	Viruses;Duplodnaviria;Heunggongvirae;Uroviricota;Caudoviricetes	0.9981	0.0018	11	30.0272	11	17046	No	23	16	0	Low-quality	Genome-fragment	45.95	AAI-based (medium-confidence)	0	1	NA	NA	NA	0
g_6.vir_1	g_6	NZ_CP090592.1|provirus_849746_870182	GCF_024498775.1_ASM2449877v1	P. aroidearum	QJ311	NZ_CP090592.1	849746	870182	Y	20437	Provirus	Viruses;Duplodnaviria;Heunggongvirae;Uroviricota;Caudoviricetes	0.9982	0.0018	4	20.9329	11	20437	No	28	5	1	Medium-quality	Genome-fragment	80.65	AAI-based (high-confidence)	0	1	NA	NA	NA	0
g_6.vir_2	g_6	NZ_CP090592.1|provirus_1825079_1843539	GCF_024498775.1_ASM2449877v1	P. aroidearum	QJ311	NZ_CP090592.1	1825079	1843539	Y	18461	Provirus	Viruses;Duplodnaviria;Heunggongvirae;Uroviricota;Caudoviricetes	0.9968	0.0025	11	30.5002	11	18461	No	24	16	0	Low-quality	Genome-fragment	49.76	AAI-based (medium-confidence)	0	1	NA	NA	NA	0
g_6.vir_3	g_6	NZ_CP090592.1|provirus_2627028_2639764	GCF_024498775.1_ASM2449877v1	P. aroidearum	QJ311	NZ_CP090592.1	2627028	2639764	Y	12737	Provirus	Viruses;Duplodnaviria;Heunggongvirae;Uroviricota;Caudoviricetes	0.9911	0.0046	1	8.3662	11	12737	No	19	5	1	Low-quality	Genome-fragment	17.92	HMM-based (lower-bound)	0	1	NA	NA	NA	0
g_7.vir_1	g_7	NZ_CP090591.1|provirus_4663332_4683147	GCF_024498755.1_ASM2449875v1	P. aroidearum	QJ313	NZ_CP090591.1	4663332	4683147	Y	19816	Provirus	Viruses;Duplodnaviria;Heunggongvirae;Uroviricota;Caudoviricetes	0.9983	0.0017	4	23.7234	11	19816	No	31	5	0	Low-quality	Genome-fragment	32	HMM-based (lower-bound)	0	1	NA	NA	NA	0
g_7.vir_2	g_7	NZ_CP090591.1|provirus_2916627_2933672	GCF_024498755.1_ASM2449875v1	P. aroidearum	QJ313	NZ_CP090591.1	2916627	2933672	Y	17046	Provirus	Viruses;Duplodnaviria;Heunggongvirae;Uroviricota;Caudoviricetes	0.9981	0.0018	11	30.0272	11	17046	No	23	16	0	Low-quality	Genome-fragment	45.95	AAI-based (medium-confidence)	0	1	NA	NA	NA	0
g_8.vir_1	g_8	NZ_CP090590.1|provirus_4639492_4659307	GCF_024498735.1_ASM2449873v1	P. aroidearum	QJ315	NZ_CP090590.1	4639492	4659307	Y	19816	Provirus	Viruses;Duplodnaviria;Heunggongvirae;Uroviricota;Caudoviricetes	0.9983	0.0017	4	23.7234	11	19816	No	31	5	0	Low-quality	Genome-fragment	32	HMM-based (lower-bound)	0	1	NA	NA	NA	0
g_8.vir_2	g_8	NZ_CP090590.1|provirus_2892787_2909832	GCF_024498735.1_ASM2449873v1	P. aroidearum	QJ315	NZ_CP090590.1	2892787	2909832	Y	17046	Provirus	Viruses;Duplodnaviria;Heunggongvirae;Uroviricota;Caudoviricetes	0.9981	0.0018	11	30.0272	11	17046	No	23	16	0	Low-quality	Genome-fragment	45.95	AAI-based (medium-confidence)	0	1	NA	NA	NA	0
g_9.vir_1	g_9	NZ_CP090588.1|provirus_2258783_2307479	GCF_024498715.1_ASM2449871v1	P. aroidearum	AK042	NZ_CP090588.1	2258783	2307479	Y	48697	Provirus	Viruses;Duplodnaviria;Heunggongvirae;Uroviricota;Caudoviricetes	0.9987	0.0013	14	74.848	11	48697	No	61	39	2	High-quality	High-quality	100	AAI-based (high-confidence)	0	1.02	NA	NA	NA	0
g_9.vir_2	g_9	NZ_CP090588.1|provirus_1870284_1918070	GCF_024498715.1_ASM2449871v1	P. aroidearum	AK042	NZ_CP090588.1	1870284	1916080	Y	45797	Provirus	Viruses;Duplodnaviria;Heunggongvirae;Uroviricota;Caudoviricetes	0.9986	0.0013	20	68.9379	11	47787	Yes	63	39	2	High-quality	High-quality	100	AAI-based (high-confidence)	4.16	1.01	NA	viral,host	1-45797,45798-47787	1
g_9.vir_3	g_9	NZ_CP090588.1|provirus_176261_209971	GCF_024498715.1_ASM2449871v1	P. aroidearum	AK042	NZ_CP090588.1	176261	209971	Y	33711	Provirus	Viruses;Duplodnaviria;Heunggongvirae;Uroviricota;Caudoviricetes	0.9985	0.0014	19	46.4923	11	33711	No	42	26	1	High-quality	High-quality	100	AAI-based (high-confidence)	0	1	NA	NA	NA	0
g_9.vir_4	g_9	NZ_CP090588.1|provirus_2037054_2061809	GCF_024498715.1_ASM2449871v1	P. aroidearum	AK042	NZ_CP090588.1	2037054	2061809	Y	24756	Provirus	Viruses;Duplodnaviria;Heunggongvirae;Uroviricota;Caudoviricetes	0.9976	0.0016	7	20.4288	11	24756	No	29	13	1	Medium-quality	Genome-fragment	73.86	AAI-based (medium-confidence)	0	1	NA	NA	NA	0
g_9.vir_5	g_9	NZ_CP090588.1|provirus_1939052_1955277	GCF_024498715.1_ASM2449871v1	P. aroidearum	AK042	NZ_CP090588.1	1939052	1955277	Y	16226	Provirus	Viruses;Duplodnaviria;Heunggongvirae;Uroviricota;Caudoviricetes	0.9944	0.0024	10	27.1504	11	16226	No	20	14	0	Low-quality	Genome-fragment	43.73	AAI-based (medium-confidence)	0	1	NA	NA	NA	0
g_9.vir_6	g_9	NZ_CP090588.1|provirus_1973166_1980940	GCF_024498715.1_ASM2449871v1	P. aroidearum	AK042	NZ_CP090588.1	1973166	1980940	Y	7775	Provirus	Viruses;Duplodnaviria;Heunggongvirae;Uroviricota;Caudoviricetes	0.9938	0.0031	0	7.2205	11	7775	No	9	0	0	Low-quality	Genome-fragment	15.01	AAI-based (medium-confidence)	0	1	no viral genes detected	NA	NA	0
g_10.vir_1	g_10	NZ_CP090587.1|provirus_2258783_2307299	GCF_024498675.1_ASM2449867v1	P. aroidearum	AK049	NZ_CP090587.1	2258783	2307299	Y	48517	Provirus	Viruses;Duplodnaviria;Heunggongvirae;Uroviricota;Caudoviricetes	0.9987	0.0013	14	73.1298	11	48517	No	61	39	2	High-quality	High-quality	100	AAI-based (high-confidence)	0	1.01	NA	NA	NA	0
g_10.vir_2	g_10	NZ_CP090587.1|provirus_1870284_1918070	GCF_024498675.1_ASM2449867v1	P. aroidearum	AK049	NZ_CP090587.1	1870284	1916080	Y	45797	Provirus	Viruses;Duplodnaviria;Heunggongvirae;Uroviricota;Caudoviricetes	0.9986	0.0013	20	68.9379	11	47787	Yes	63	39	2	High-quality	High-quality	100	AAI-based (high-confidence)	4.16	1.01	NA	viral,host	1-45797,45798-47787	1
g_10.vir_3	g_10	NZ_CP090587.1|provirus_176261_209971	GCF_024498675.1_ASM2449867v1	P. aroidearum	AK049	NZ_CP090587.1	176261	209971	Y	33711	Provirus	Viruses;Duplodnaviria;Heunggongvirae;Uroviricota;Caudoviricetes	0.9985	0.0014	19	46.4923	11	33711	No	42	26	1	High-quality	High-quality	100	AAI-based (high-confidence)	0	1	NA	NA	NA	0
g_10.vir_4	g_10	NZ_CP090587.1|provirus_2037054_2061809	GCF_024498675.1_ASM2449867v1	P. aroidearum	AK049	NZ_CP090587.1	2037054	2061809	Y	24756	Provirus	Viruses;Duplodnaviria;Heunggongvirae;Uroviricota;Caudoviricetes	0.9976	0.0016	7	20.4288	11	24756	No	29	13	1	Medium-quality	Genome-fragment	73.86	AAI-based (medium-confidence)	0	1	NA	NA	NA	0
g_10.vir_5	g_10	NZ_CP090587.1|provirus_1939052_1955277	GCF_024498675.1_ASM2449867v1	P. aroidearum	AK049	NZ_CP090587.1	1939052	1955277	Y	16226	Provirus	Viruses;Duplodnaviria;Heunggongvirae;Uroviricota;Caudoviricetes	0.9944	0.0024	10	27.1504	11	16226	No	20	14	0	Low-quality	Genome-fragment	43.73	AAI-based (medium-confidence)	0	1	NA	NA	NA	0
g_10.vir_6	g_10	NZ_CP090587.1|provirus_1973166_1980940	GCF_024498675.1_ASM2449867v1	P. aroidearum	AK049	NZ_CP090587.1	1973166	1980940	Y	7775	Provirus	Viruses;Duplodnaviria;Heunggongvirae;Uroviricota;Caudoviricetes	0.9938	0.0031	0	7.2205	11	7775	No	9	0	0	Low-quality	Genome-fragment	15.01	AAI-based (medium-confidence)	0	1	no viral genes detected	NA	NA	0
g_11.vir_1	g_11	BRCV01000002.1|provirus_123944_139811	GCA_024343715.1_ASM2434371v1	P. carotovorum	MAFF 301875	BRCV01000002.1	123944	139811	Y	15868	Provirus	Viruses;Duplodnaviria;Heunggongvirae;Uroviricota;Caudoviricetes	0.9973	0.0027	10	27.3556	11	15868	No	21	14	0	Low-quality	Genome-fragment	42.77	AAI-based (medium-confidence)	0	1	NA	NA	NA	0
g_12.vir_1	g_12	BRCU01000001.1|provirus_153455_188586	GCA_024343685.1_ASM2434368v1	P. versatile	MAFF 730217	BRCU01000001.1	153455	188586	Y	35132	Provirus	Viruses;Duplodnaviria;Heunggongvirae;Uroviricota;Caudoviricetes	0.9987	0.0013	16	57.9641	11	35132	No	43	25	1	High-quality	High-quality	100	AAI-based (high-confidence)	0	1	NA	NA	NA	0
g_12.vir_2	g_12	BRCU01000020.1|provirus_60993_118603	GCA_024343685.1_ASM2434368v1	P. versatile	MAFF 730217	BRCU01000020.1	60993	118603	Y	57611	Provirus	Viruses;Duplodnaviria;Heunggongvirae;Uroviricota;Caudoviricetes	0.9984	0.0015	7	67.344	11	57611	No	67	39	0	Medium-quality	Genome-fragment	88.39	AAI-based (high-confidence)	0	1	NA	NA	NA	0
g_12.vir_3	g_12	BRCU01000006.1|provirus_114143_132964	GCA_024343685.1_ASM2434368v1	P. versatile	MAFF 730217	BRCU01000006.1	114143	132964	Y	18822	Provirus	Viruses;Duplodnaviria;Heunggongvirae;Uroviricota;Caudoviricetes	0.998	0.0016	3	16.7186	11	18822	No	21	3	1	Low-quality	Genome-fragment	32.83	HMM-based (lower-bound)	0	1	NA	NA	NA	0
g_12.vir_4	g_12	BRCU01000030.1|provirus_9053_25558	GCA_024343685.1_ASM2434368v1	P. versatile	MAFF 730217	BRCU01000030.1	9053	25558	Y	16506	Provirus	Viruses;Duplodnaviria;Heunggongvirae;Uroviricota;Caudoviricetes	0.997	0.002	10	27.1504	11	16506	No	21	14	0	Low-quality	Genome-fragment	44.46	AAI-based (medium-confidence)	0	1	NA	NA	NA	0
g_12.vir_5	g_12	BRCU01000015.1|provirus_103304_119974	GCA_024343685.1_ASM2434368v1	P. versatile	MAFF 730217	BRCU01000015.1	103304	119974	Y	16671	Provirus	Viruses;Duplodnaviria;Heunggongvirae;Uroviricota;Caudoviricetes	0.9965	0.0023	0	17.6955	11	16671	No	21	3	0	Low-quality	Genome-fragment	31.3	HMM-based (lower-bound)	0	1	NA	NA	NA	0
g_13.vir_1	g_13	BRCT01000002.1|provirus_175962_225017	GCA_024343655.1_ASM2434365v1	P. brasiliense	MAFF 331060	BRCT01000002.1	175962	225017	Y	49056	Provirus	Viruses;Duplodnaviria;Heunggongvirae;Uroviricota;Caudoviricetes	0.9988	0.0012	10	70.5538	11	49056	No	64	38	2	High-quality	High-quality	100	AAI-based (high-confidence)	0	1	NA	NA	NA	0
g_13.vir_2	g_13	BRCT01000002.1|provirus_416732_448383	GCA_024343655.1_ASM2434365v1	P. brasiliense	MAFF 331060	BRCT01000002.1	416732	448383	Y	31652	Provirus	Viruses;Duplodnaviria;Heunggongvirae;Uroviricota;Caudoviricetes	0.9985	0.0014	13	53.4714	11	31652	No	39	22	0	High-quality	High-quality	100	AAI-based (high-confidence)	0	1	NA	NA	NA	0
g_13.vir_3	g_13	BRCT01000001.1|provirus_244059_259307	GCA_024343655.1_ASM2434365v1	P. brasiliense	MAFF 331060	BRCT01000001.1	244059	259307	Y	15249	Provirus	Viruses;Duplodnaviria;Heunggongvirae;Uroviricota;Caudoviricetes	0.9979	0.0016	10	27.7409	11	15249	No	20	14	0	Low-quality	Genome-fragment	41.1	AAI-based (medium-confidence)	0	1	NA	NA	NA	0
g_13.vir_4	g_13	BRCT01000003.1|provirus_261182_272140	GCA_024343655.1_ASM2434365v1	P. brasiliense	MAFF 331060	BRCT01000003.1	261182	272140	Y	10959	Provirus	Viruses;Duplodnaviria;Heunggongvirae;Uroviricota;Caudoviricetes	0.9931	0.0029	1	8.824	11	10959	No	12	3	0	Low-quality	Genome-fragment	30.45	HMM-based (lower-bound)	0	1	NA	NA	NA	0
g_14.vir_1	g_14	BRCS01000002.1|provirus_430599_466031	GCA_024343625.1_ASM2434362v1	P. polonicum	MAFF 311524	BRCS01000002.1	430599	466031	Y	35433	Provirus	Viruses;Duplodnaviria;Heunggongvirae;Uroviricota;Caudoviricetes	0.9987	0.0013	16	54.4481	11	35433	No	42	23	1	High-quality	High-quality	100	AAI-based (high-confidence)	0	1	NA	NA	NA	0
g_14.vir_2	g_14	BRCS01000001.1|provirus_624846_640059	GCA_024343625.1_ASM2434362v1	P. polonicum	MAFF 311524	BRCS01000001.1	624846	640059	Y	15214	Provirus	Viruses;Duplodnaviria;Heunggongvirae;Uroviricota;Caudoviricetes	0.9984	0.0014	9	27.7039	11	15214	No	19	14	0	Low-quality	Genome-fragment	41.01	AAI-based (medium-confidence)	0	1	NA	NA	NA	0
g_14.vir_3	g_14	BRCS01000013.1|provirus_104250_140741	GCA_024343625.1_ASM2434362v1	P. polonicum	MAFF 311524	BRCS01000013.1	104250	140741	Y	36492	Provirus	Viruses;Duplodnaviria;Heunggongvirae;Uroviricota;Caudoviricetes	0.9982	0.0016	4	37.6859	11	36492	No	38	26	0	Medium-quality	Genome-fragment	55.64	AAI-based (medium-confidence)	0	1	NA	NA	NA	0
g_14.vir_4	g_14	BRCS01000004.1|provirus_336687_362514	GCA_024343625.1_ASM2434362v1	P. polonicum	MAFF 311524	BRCS01000004.1	336687	362514	Y	25828	Provirus	Viruses;Duplodnaviria;Heunggongvirae;Uroviricota;Caudoviricetes	0.9975	0.0018	3	27.3456	11	25828	No	34	10	1	Medium-quality	Genome-fragment	50.2	AAI-based (medium-confidence)	0	1	NA	NA	NA	0
g_15.vir_1	g_15	BRCR01000029.1|provirus_4552_25622	GCA_024343595.1_ASM2434359v1	P. carotovorum	MAFF 302107	BRCR01000029.1	4552	25622	Y	21071	Provirus	Viruses;Duplodnaviria;Heunggongvirae;Uroviricota;Caudoviricetes	0.9987	0.0013	4	33.0317	11	21071	No	37	18	0	Medium-quality	Genome-fragment	51.72	AAI-based (medium-confidence)	0	1	NA	NA	NA	0
g_15.vir_2	g_15	BRCR01000031.1|provirus_137_8645	GCA_024343595.1_ASM2434359v1	P. carotovorum	MAFF 302107	BRCR01000031.1	137	8645	Y	8509	Provirus	Viruses;Duplodnaviria;Heunggongvirae;Uroviricota;Caudoviricetes	0.9956	0.0028	0	7.8723	11	8509	No	9	0	0	Low-quality	Genome-fragment	22.7	AAI-based (medium-confidence)	0	1	no viral genes detected	NA	NA	0
g_15.vir_3	g_15	BRCR01000064.1	GCA_024343595.1_ASM2434359v1	P. carotovorum	MAFF 302107	BRCR01000064.1	NA	NA	N	1804	No terminal repeats	Viruses;Duplodnaviria;Heunggongvirae;Uroviricota;Caudoviricetes	0.93	0.0252	1	1.7183	11	1804	No	2	0	1	Not-determined	Genome-fragment	NA	NA	0	1	no viral genes detected	NA	NA	0
g_15.vir_4	g_15	BRCR01000049.1	GCA_024343595.1_ASM2434359v1	P. carotovorum	MAFF 302107	BRCR01000049.1	NA	NA	N	5317	No terminal repeats	Unclassified	0.8857	0.0475	0	0.8946	11	5317	No	5	0	1	Not-determined	Genome-fragment	NA	NA	0	1	no viral genes detected	NA	NA	0
g_16.vir_1	g_16	BRLF01000013.1|provirus_135065_139090	GCA_024343495.1_ASM2434349v1	P. carotovorum	NBRC12380	BRLF01000013.1	135065	139090	Y	4026	Provirus	Viruses;Duplodnaviria;Heunggongvirae;Uroviricota;Caudoviricetes	0.9987	0.0013	0	7.6269	11	4026	No	8	2	0	Low-quality	Genome-fragment	8.93	AAI-based (high-confidence)	0	1.01	NA	NA	NA	0
g_16.vir_2	g_16	BRLF01000009.1|provirus_13097_44497	GCA_024343495.1_ASM2434349v1	P. carotovorum	NBRC12380	BRLF01000009.1	13097	44497	Y	31401	Provirus	Viruses;Duplodnaviria;Heunggongvirae;Uroviricota;Caudoviricetes	0.9986	0.0013	22	47.7072	11	31401	No	40	31	0	High-quality	High-quality	96.02	AAI-based (high-confidence)	0	1	NA	NA	NA	0
g_16.vir_3	g_16	BRLF01000001.1|provirus_951560_985850	GCA_024343495.1_ASM2434349v1	P. carotovorum	NBRC12380	BRLF01000001.1	951560	985850	Y	34291	Provirus	Viruses;Duplodnaviria;Heunggongvirae;Uroviricota;Caudoviricetes	0.9986	0.0014	18	44.7122	11	34291	No	42	30	0	Medium-quality	Genome-fragment	75.65	AAI-based (medium-confidence)	0	1	NA	NA	NA	0
g_16.vir_4	g_16	BRLF01000006.1|provirus_232141_283990	GCA_024343495.1_ASM2434349v1	P. carotovorum	NBRC12380	BRLF01000006.1	232141	279320	Y	47180	Provirus	Viruses;Duplodnaviria;Heunggongvirae;Uroviricota;Caudoviricetes	0.9984	0.0014	13	74.8956	11	51850	Yes	67	33	3	High-quality	High-quality	100	AAI-based (high-confidence)	9.01	1	NA	viral,host	1-47180,47181-51850	1
g_16.vir_5	g_16	BRLF01000013.1|provirus_100909_116930	GCA_024343495.1_ASM2434349v1	P. carotovorum	NBRC12380	BRLF01000013.1	100909	116930	Y	16022	Provirus	Viruses;Duplodnaviria;Heunggongvirae;Uroviricota;Caudoviricetes	0.9979	0.0016	11	27.8717	11	16022	No	21	15	0	Low-quality	Genome-fragment	43.19	AAI-based (medium-confidence)	0	1	NA	NA	NA	0
g_16.vir_6	g_16	BRLF01000017.1|provirus_79496_89156	GCA_024343495.1_ASM2434349v1	P. carotovorum	NBRC12380	BRLF01000017.1	79496	89156	Y	9661	Provirus	Viruses;Duplodnaviria;Heunggongvirae;Uroviricota;Caudoviricetes	0.9978	0.0017	1	12.6754	11	9661	No	16	1	0	Low-quality	Genome-fragment	6.19	HMM-based (lower-bound)	0	1	NA	NA	NA	0
g_16.vir_7	g_16	BRLF01000001.1|provirus_2_27357	GCA_024343495.1_ASM2434349v1	P. carotovorum	NBRC12380	BRLF01000001.1	2	27357	Y	27356	Provirus	Viruses;Duplodnaviria;Heunggongvirae;Uroviricota;Caudoviricetes	0.9967	0.0019	6	24.2902	11	27356	No	33	13	2	Medium-quality	Genome-fragment	81.62	AAI-based (medium-confidence)	0	1	NA	NA	NA	0
g_17.vir_1	g_17	BRLE01000002.1|provirus_295364_330514	GCA_024343475.1_ASM2434347v1	P. odoriferum	NBRC3830	BRLE01000002.1	295364	330514	Y	35151	Provirus	Viruses;Duplodnaviria;Heunggongvirae;Uroviricota;Caudoviricetes	0.9988	0.0012	15	56.8824	11	35151	No	44	26	1	High-quality	High-quality	100	AAI-based (high-confidence)	0	1	NA	NA	NA	0
g_17.vir_2	g_17	BRLE01000018.1|provirus_13108_45164	GCA_024343475.1_ASM2434347v1	P. odoriferum	NBRC3830	BRLE01000018.1	13108	45164	Y	32057	Provirus	Viruses;Duplodnaviria;Heunggongvirae;Uroviricota;Caudoviricetes	0.9982	0.0015	21	49.5468	11	32057	No	44	31	0	High-quality	High-quality	96.55	AAI-based (high-confidence)	0	1	NA	NA	NA	0
g_17.vir_3	g_17	BRLE01000011.1|provirus_46032_62776	GCA_024343475.1_ASM2434347v1	P. odoriferum	NBRC3830	BRLE01000011.1	46032	62776	Y	16745	Provirus	Viruses;Duplodnaviria;Heunggongvirae;Uroviricota;Caudoviricetes	0.998	0.0016	11	28.8545	11	16745	No	22	15	0	Low-quality	Genome-fragment	45.14	AAI-based (medium-confidence)	0	1	NA	NA	NA	0
g_17.vir_4	g_17	BRLE01000004.1|provirus_332203_349102	GCA_024343475.1_ASM2434347v1	P. odoriferum	NBRC3830	BRLE01000004.1	332203	349102	Y	16900	Provirus	Viruses;Duplodnaviria;Heunggongvirae;Uroviricota;Caudoviricetes	0.9933	0.0029	1	12.8989	11	16900	No	24	4	0	Low-quality	Genome-fragment	30.54	HMM-based (lower-bound)	0	1	NA	NA	NA	0
g_18.vir_1	g_18	BRLD01000023.1|provirus_40607_80181	GCA_024343445.1_ASM2434344v1	P. versatile	NBRC3380	BRLD01000023.1	40607	80181	Y	39575	Provirus	Viruses;Duplodnaviria;Heunggongvirae;Uroviricota;Caudoviricetes	0.9989	0.0011	15	84.8532	11	39575	No	63	46	0	Medium-quality	Genome-fragment	84.48	AAI-based (medium-confidence)	0	1	NA	NA	NA	0
g_18.vir_2	g_18	BRLD01000018.1|provirus_68940_97062	GCA_024343445.1_ASM2434344v1	P. versatile	NBRC3380	BRLD01000018.1	68940	97062	Y	28123	Provirus	Viruses;Duplodnaviria;Heunggongvirae;Uroviricota;Caudoviricetes	0.9989	0.0011	8	39.9712	11	28123	No	29	25	0	Medium-quality	Genome-fragment	69.97	AAI-based (high-confidence)	0	1	NA	NA	NA	0
g_18.vir_3	g_18	BRLD01000017.1|provirus_111695_116849	GCA_024343445.1_ASM2434344v1	P. versatile	NBRC3380	BRLD01000017.1	111695	116849	Y	5155	Provirus	Viruses;Duplodnaviria;Heunggongvirae;Uroviricota;Caudoviricetes	0.9987	0.0011	2	7.5192	11	5155	No	6	3	0	Low-quality	Genome-fragment	8.99	HMM-based (lower-bound)	0	1	NA	NA	NA	0
g_18.vir_4	g_18	BRLD01000014.1|provirus_64447_137035	GCA_024343445.1_ASM2434344v1	P. versatile	NBRC3380	BRLD01000014.1	69047	114429	Y	45383	Provirus	Viruses;Duplodnaviria;Heunggongvirae;Uroviricota;Caudoviricetes	0.9981	0.0013	17	69.8837	11	72589	Yes	73	31	9	Complete	High-quality	100	Provirus (high-confidence)	37.48	1	contig >1.5x longer than expected genome length	host,viral,host	1-4600,4601-49983,49984-72589	1
g_18.vir_5	g_18	BRLD01000022.1|provirus_1_12726	GCA_024343445.1_ASM2434344v1	P. versatile	NBRC3380	BRLD01000022.1	1	12726	Y	12726	Provirus	Viruses;Duplodnaviria;Heunggongvirae;Uroviricota;Caudoviricetes	0.9979	0.0015	1	20.3802	11	12726	No	24	10	0	Low-quality	Genome-fragment	31.53	AAI-based (medium-confidence)	0	1	NA	NA	NA	0
g_18.vir_6	g_18	BRLD01000016.1|provirus_8974_25497	GCA_024343445.1_ASM2434344v1	P. versatile	NBRC3380	BRLD01000016.1	8974	25497	Y	16524	Provirus	Viruses;Duplodnaviria;Heunggongvirae;Uroviricota;Caudoviricetes	0.9978	0.0016	10	27.1504	11	16524	No	21	14	0	Low-quality	Genome-fragment	44.54	AAI-based (medium-confidence)	0	1	NA	NA	NA	0
g_18.vir_7	g_18	BRLD01000025.1|provirus_65146_70075	GCA_024343445.1_ASM2434344v1	P. versatile	NBRC3380	BRLD01000025.1	65146	70075	Y	4930	Provirus	Viruses;Duplodnaviria;Heunggongvirae;Uroviricota;Caudoviricetes	0.9976	0.0017	0	6.1868	11	4930	No	9	4	0	Low-quality	Genome-fragment	11.77	AAI-based (high-confidence)	0	1	NA	NA	NA	0
g_18.vir_8	g_18	BRLD01000053.1	GCA_024343445.1_ASM2434344v1	P. versatile	NBRC3380	BRLD01000053.1	NA	NA	N	786	No terminal repeats	Viruses;Duplodnaviria;Heunggongvirae;Uroviricota;Caudoviricetes	0.965	0.0059	1	1.2884	11	786	No	2	1	0	Low-quality	Genome-fragment	1.82	AAI-based (high-confidence)	0	1	NA	NA	NA	0
g_19.vir_1	g_19	BRCW01000002.1|provirus_133466_166951	GCA_024343355.1_ASM2434335v1	P. parvum	MAFF 301879	BRCW01000002.1	133466	166951	Y	33486	Provirus	Viruses;Duplodnaviria;Heunggongvirae;Uroviricota;Caudoviricetes	0.9987	0.0013	11	54.5159	11	33486	No	46	34	0	High-quality	High-quality	95.04	AAI-based (high-confidence)	0	1	NA	NA	NA	0
g_19.vir_2	g_19	BRCW01000022.1|provirus_362_38510	GCA_024343355.1_ASM2434335v1	P. parvum	MAFF 301879	BRCW01000022.1	362	38510	Y	38149	Provirus	Viruses;Duplodnaviria;Heunggongvirae;Uroviricota;Caudoviricetes	0.9977	0.0018	22	45.7817	11	38149	No	50	31	1	High-quality	High-quality	100	AAI-based (high-confidence)	0	1	NA	NA	NA	0
g_19.vir_3	g_19	BRCW01000003.1|provirus_87463_104251	GCA_024343355.1_ASM2434335v1	P. parvum	MAFF 301879	BRCW01000003.1	87463	104251	Y	16789	Provirus	Viruses;Duplodnaviria;Heunggongvirae;Uroviricota;Caudoviricetes	0.9967	0.0023	10	26.8265	11	16789	No	21	14	0	Low-quality	Genome-fragment	45.22	AAI-based (medium-confidence)	0	1	NA	NA	NA	0
g_19.vir_4	g_19	BRCW01000054.1	GCA_024343355.1_ASM2434335v1	P. parvum	MAFF 301879	BRCW01000054.1	NA	NA	N	8023	No terminal repeats	Viruses;Duplodnaviria;Heunggongvirae;Uroviricota;Caudoviricetes	0.9872	0.005	0	5.5984	11	8023	No	11	1	1	Medium-quality	Genome-fragment	67.17	AAI-based (medium-confidence)	0	1	NA	NA	NA	0
g_19.vir_5	g_19	BRCW01000073.1	GCA_024343355.1_ASM2434335v1	P. parvum	MAFF 301879	BRCW01000073.1	NA	NA	N	595	No terminal repeats	Viruses;Duplodnaviria;Heunggongvirae;Uroviricota;Caudoviricetes	0.9256	0.0188	1	0.9776	11	595	No	1	1	0	Not-determined	Genome-fragment	NA	NA	0	1	NA	NA	NA	0
g_20.vir_1	g_20	BRCQ01000001.1|provirus_1635511_1651465	GCA_024343335.1_ASM2434333v1	P. actinidiae	MAFF 301937	BRCQ01000001.1	1635511	1651465	Y	15955	Provirus	Viruses;Duplodnaviria;Heunggongvirae;Uroviricota;Caudoviricetes	0.9984	0.0016	10	28.0799	11	15955	No	21	15	0	Low-quality	Genome-fragment	43.01	AAI-based (medium-confidence)	0	1	NA	NA	NA	0
g_20.vir_2	g_20	BRCQ01000001.1|provirus_781811_823479	GCA_024343335.1_ASM2434333v1	P. actinidiae	MAFF 301937	BRCQ01000001.1	785214	823479	Y	38266	Provirus	Viruses;Duplodnaviria;Heunggongvirae;Uroviricota;Caudoviricetes	0.9983	0.0016	20	54.172	11	41669	Yes	52	30	4	High-quality	High-quality	100	AAI-based (medium-confidence)	8.17	1	NA	host,viral	1-3403,3404-41669	1
g_20.vir_3	g_20	BRCQ01000001.1|provirus_2660761_2672390	GCA_024343335.1_ASM2434333v1	P. actinidiae	MAFF 301937	BRCQ01000001.1	2660761	2672390	Y	11630	Provirus	Viruses;Duplodnaviria;Heunggongvirae;Uroviricota;Caudoviricetes	0.9969	0.0021	1	8.4539	11	11630	No	13	3	0	Low-quality	Genome-fragment	32.31	HMM-based (lower-bound)	0	1	NA	NA	NA	0
g_20.vir_4	g_20	BRCQ01000001.1|provirus_2795680_2806112	GCA_024343335.1_ASM2434333v1	P. actinidiae	MAFF 301937	BRCQ01000001.1	2795680	2806112	Y	10433	Provirus	Viruses;Duplodnaviria;Heunggongvirae;Uroviricota;Caudoviricetes	0.9871	0.0048	1	6.7144	11	10433	No	16	0	2	Low-quality	Genome-fragment	26.43	AAI-based (medium-confidence)	0	1	no viral genes detected	NA	NA	0
g_20.vir_5	g_20	BRCQ01000006.1|provirus_82163_97675	GCA_024343335.1_ASM2434333v1	P. actinidiae	MAFF 301937	BRCQ01000006.1	82163	90853	Y	8691	Provirus	Viruses;Duplodnaviria;Heunggongvirae;Uroviricota;Caudoviricetes	0.9857	0.0067	1	7.9566	11	15513	Yes	16	2	3	Medium-quality	Genome-fragment	72.76	AAI-based (medium-confidence)	43.98	1	NA	viral,host	1-8691,8692-15513	1
g_21.vir_1	g_21	BRCP01000001.1|provirus_232976_249217	GCA_024343295.1_ASM2434329v1	P. punjabense	MAFF 301899	BRCP01000001.1	232976	249217	Y	16242	Provirus	Viruses;Duplodnaviria;Heunggongvirae;Uroviricota;Caudoviricetes	0.9986	0.0014	11	28.4008	11	16242	No	20	15	0	Low-quality	Genome-fragment	43.78	AAI-based (medium-confidence)	0	1	NA	NA	NA	0
g_21.vir_2	g_21	BRCP01000006.1|provirus_96105_124499	GCA_024343295.1_ASM2434329v1	P. punjabense	MAFF 301899	BRCP01000006.1	96105	124499	Y	28395	Provirus	Viruses;Duplodnaviria;Heunggongvirae;Uroviricota;Caudoviricetes	0.9983	0.0015	12	48.1992	11	28395	No	36	20	0	High-quality	High-quality	94.01	AAI-based (high-confidence)	0	1	NA	NA	NA	0
g_21.vir_3	g_21	BRCP01000004.1|provirus_291888_309111	GCA_024343295.1_ASM2434329v1	P. punjabense	MAFF 301899	BRCP01000004.1	291888	309111	Y	17224	Provirus	Viruses;Duplodnaviria;Heunggongvirae;Uroviricota;Caudoviricetes	0.9972	0.0019	1	13.7886	11	17224	No	22	4	0	Low-quality	Genome-fragment	30.45	HMM-based (lower-bound)	0	1	NA	NA	NA	0
g_22.vir_1	g_22	BRCO01000001.1|provirus_1528620_1544372	GCA_024343235.1_ASM2434323v1	P. carotovorum	MAFF 301889	BRCO01000001.1	1528620	1544372	Y	15753	Provirus	Viruses;Duplodnaviria;Heunggongvirae;Uroviricota;Caudoviricetes	0.9984	0.0016	10	27.5357	11	15753	No	21	14	0	Low-quality	Genome-fragment	42.46	AAI-based (medium-confidence)	0	1	NA	NA	NA	0
g_23.vir_1	g_23	BRCN01000002.1|provirus_176619_209895	GCA_024343135.1_ASM2434313v1	P. odoriferum	MAFF 301877	BRCN01000002.1	176619	209895	Y	33277	Provirus	Viruses;Duplodnaviria;Heunggongvirae;Uroviricota;Caudoviricetes	0.9985	0.0015	21	53.7051	11	33277	No	44	32	1	High-quality	High-quality	100	AAI-based (high-confidence)	0	1	NA	NA	NA	0
g_23.vir_2	g_23	BRCN01000001.1|provirus_1373026_1389776	GCA_024343135.1_ASM2434313v1	P. odoriferum	MAFF 301877	BRCN01000001.1	1373026	1389776	Y	16751	Provirus	Viruses;Duplodnaviria;Heunggongvirae;Uroviricota;Caudoviricetes	0.9982	0.0017	11	28.8545	11	16751	No	22	15	0	Low-quality	Genome-fragment	45.15	AAI-based (medium-confidence)	0	1	NA	NA	NA	0
g_24.vir_1	g_24	BRCM01000001.1|provirus_370955_408995	GCA_024343095.1_ASM2434309v1	P. brasiliense	MAFF 301653	BRCM01000001.1	370955	408995	Y	38041	Provirus	Viruses;Duplodnaviria;Heunggongvirae;Uroviricota;Caudoviricetes	0.9983	0.0017	24	54.421	11	38041	No	47	35	0	High-quality	High-quality	100	AAI-based (high-confidence)	0	1	NA	NA	NA	0
g_24.vir_2	g_24	BRCM01000002.1|provirus_129378_175678	GCA_024343095.1_ASM2434309v1	P. brasiliense	MAFF 301653	BRCM01000002.1	129378	175678	Y	46301	Provirus	Viruses;Duplodnaviria;Heunggongvirae;Uroviricota;Caudoviricetes	0.9979	0.0019	5	51.323	11	46301	No	57	29	2	Medium-quality	Genome-fragment	70.69	AAI-based (medium-confidence)	0	1	NA	NA	NA	0
g_24.vir_3	g_24	BRCM01000001.1|provirus_1572012_1587291	GCA_024343095.1_ASM2434309v1	P. brasiliense	MAFF 301653	BRCM01000001.1	1572012	1587291	Y	15280	Provirus	Viruses;Duplodnaviria;Heunggongvirae;Uroviricota;Caudoviricetes	0.9974	0.0021	10	27.7409	11	15280	No	20	14	0	Low-quality	Genome-fragment	41.19	AAI-based (medium-confidence)	0	1	NA	NA	NA	0
g_24.vir_4	g_24	BRCM01000001.1|provirus_1608805_1616061	GCA_024343095.1_ASM2434309v1	P. brasiliense	MAFF 301653	BRCM01000001.1	1608805	1616061	Y	7257	Provirus	Viruses;Duplodnaviria;Heunggongvirae;Uroviricota;Caudoviricetes	0.9925	0.0034	0	7.1407	11	7257	No	8	0	0	Low-quality	Genome-fragment	19.28	AAI-based (medium-confidence)	0	1	no viral genes detected	NA	NA	0
g_25.vir_1	g_25	BRCL01000001.1|provirus_1075633_1115451	GCA_024343035.1_ASM2434303v1	P. aroidearum	MAFF 301645	BRCL01000001.1	1075633	1110793	Y	35161	Provirus	Viruses;Duplodnaviria;Heunggongvirae;Uroviricota;Caudoviricetes	0.9982	0.0018	10	57.7194	11	39819	Yes	47	24	2	Medium-quality	Genome-fragment	78.98	AAI-based (high-confidence)	11.7	1	NA	viral,host	1-35161,35162-39819	1
g_25.vir_2	g_25	BRCL01000005.1|provirus_253595_272045	GCA_024343035.1_ASM2434303v1	P. aroidearum	MAFF 301645	BRCL01000005.1	253595	272045	Y	18451	Provirus	Viruses;Duplodnaviria;Heunggongvirae;Uroviricota;Caudoviricetes	0.997	0.0024	11	30.295	11	18451	No	24	16	0	Low-quality	Genome-fragment	49.73	AAI-based (medium-confidence)	0	1	NA	NA	NA	0
g_25.vir_3	g_25	BRCL01000002.1|provirus_390592_401942	GCA_024343035.1_ASM2434303v1	P. aroidearum	MAFF 301645	BRCL01000002.1	390592	401942	Y	11351	Provirus	Viruses;Duplodnaviria;Heunggongvirae;Uroviricota;Caudoviricetes	0.9959	0.003	1	8.1426	11	11351	No	14	3	1	Low-quality	Genome-fragment	31.54	HMM-based (lower-bound)	0	1	NA	NA	NA	0
g_26.vir_1	g_26	BRCK01000001.1|provirus_148996_196148	GCA_024342945.1_ASM2434294v1	P. carotovorum	MAFF 301619	BRCK01000001.1	148996	196148	Y	47153	Provirus	Viruses;Duplodnaviria;Heunggongvirae;Uroviricota;Caudoviricetes	0.9986	0.0014	17	64.7418	11	47153	No	60	34	0	High-quality	High-quality	100	AAI-based (high-confidence)	0	1.01	NA	NA	NA	0
g_26.vir_2	g_26	BRCK01000001.1|provirus_1368608_1414131	GCA_024342945.1_ASM2434294v1	P. carotovorum	MAFF 301619	BRCK01000001.1	1372946	1414131	Y	41186	Provirus	Viruses;Duplodnaviria;Heunggongvirae;Uroviricota;Caudoviricetes	0.9986	0.0014	9	71.4117	11	45524	Yes	75	41	3	High-quality	High-quality	100	AAI-based (high-confidence)	9.53	1	NA	host,viral	1-4338,4339-45524	1
g_26.vir_3	g_26	BRCK01000004.1|provirus_219999_253435	GCA_024342945.1_ASM2434294v1	P. carotovorum	MAFF 301619	BRCK01000004.1	219999	253435	Y	33437	Provirus	Viruses;Duplodnaviria;Heunggongvirae;Uroviricota;Caudoviricetes	0.9984	0.0014	19	47.592	11	33437	No	40	28	0	High-quality	High-quality	99.82	AAI-based (medium-confidence)	0	1	NA	NA	NA	0
g_26.vir_4	g_26	BRCK01000002.1|provirus_351794_390824	GCA_024342945.1_ASM2434294v1	P. carotovorum	MAFF 301619	BRCK01000002.1	353641	390824	Y	37184	Provirus	Viruses;Duplodnaviria;Heunggongvirae;Uroviricota;Caudoviricetes	0.9982	0.0015	22	55.6016	11	39031	Yes	48	33	2	High-quality	High-quality	100	AAI-based (high-confidence)	4.73	1	NA	host,viral	1-1847,1848-39031	1
g_26.vir_5	g_26	BRCK01000001.1|provirus_475077_538724	GCA_024342945.1_ASM2434294v1	P. carotovorum	MAFF 301619	BRCK01000001.1	475077	538724	Y	63648	Provirus	Viruses;Duplodnaviria;Heunggongvirae;Uroviricota;Caudoviricetes	0.9979	0.0017	7	67.9823	11	63648	No	77	40	2	High-quality	High-quality	97.34	AAI-based (high-confidence)	0	1	NA	NA	NA	0
g_26.vir_6	g_26	BRCK01000001.1|provirus_116806_132375	GCA_024342945.1_ASM2434294v1	P. carotovorum	MAFF 301619	BRCK01000001.1	116806	132375	Y	15570	Provirus	Viruses;Duplodnaviria;Heunggongvirae;Uroviricota;Caudoviricetes	0.9953	0.0022	10	27.5357	11	15570	No	21	14	0	Low-quality	Genome-fragment	41.97	AAI-based (medium-confidence)	0	1	NA	NA	NA	0
g_26.vir_7	g_26	BRCK01000012.1	GCA_024342945.1_ASM2434294v1	P. carotovorum	MAFF 301619	BRCK01000012.1	NA	NA	N	8158	No terminal repeats	Unclassified	0.9752	0.0054	1	1.461	11	8158	No	1	0	1	Not-determined	Genome-fragment	NA	NA	0	1	no viral genes detected	NA	NA	0
g_27.vir_1	g_27	BRCJ01000001.1|provirus_815562_826604	GCA_024342865.1_ASM2434286v1	P. atrosepticum	MAFF 301296	BRCJ01000001.1	815562	826604	Y	11043	Provirus	Viruses;Duplodnaviria;Heunggongvirae;Uroviricota;Caudoviricetes	0.9968	0.0032	1	8.824	11	11043	No	11	3	0	Low-quality	Genome-fragment	30.68	HMM-based (lower-bound)	0	1	NA	NA	NA	0
g_27.vir_2	g_27	BRCJ01000003.1|provirus_85885_105416	GCA_024342865.1_ASM2434286v1	P. atrosepticum	MAFF 301296	BRCJ01000003.1	85885	105416	Y	19532	Provirus	Viruses;Duplodnaviria;Heunggongvirae;Uroviricota;Caudoviricetes	0.984	0.0096	1	9.7139	11	19532	No	25	2	1	Medium-quality	Genome-fragment	88.22	AAI-based (high-confidence)	0	1	NA	NA	NA	0
g_28.vir_1	g_28	BRCI01000011.1|provirus_80844_97340	GCA_024342805.1_ASM2434280v1	P. versatile	MAFF 106664	BRCI01000011.1	80844	97340	Y	16497	Provirus	Viruses;Duplodnaviria;Heunggongvirae;Uroviricota;Caudoviricetes	0.9977	0.0023	10	26.6213	11	16497	No	21	14	0	Low-quality	Genome-fragment	44.44	AAI-based (medium-confidence)	0	1	NA	NA	NA	0
g_28.vir_2	g_28	BRCI01000002.1|provirus_226801_248765	GCA_024342805.1_ASM2434280v1	P. versatile	MAFF 106664	BRCI01000002.1	226801	242407	Y	15607	Provirus	Viruses;Duplodnaviria;Heunggongvirae;Uroviricota;Caudoviricetes	0.9949	0.0037	0	18.806	11	21965	Yes	24	3	4	Low-quality	Genome-fragment	29.3	HMM-based (lower-bound)	28.95	1	NA	viral,host	1-15607,15608-21965	1
g_29.vir_1	g_29	BRCH01000002.1|provirus_294174_341653	GCA_024342785.1_ASM2434278v1	P. brasiliense	MAFF 106568	BRCH01000002.1	294174	341653	Y	47480	Provirus	Viruses;Duplodnaviria;Heunggongvirae;Uroviricota;Caudoviricetes	0.9987	0.0013	13	88.7696	11	47480	No	78	50	0	High-quality	High-quality	100	AAI-based (high-confidence)	0	1	NA	NA	NA	0
g_29.vir_2	g_29	BRCH01000012.1|provirus_88034_106340	GCA_024342785.1_ASM2434278v1	P. brasiliense	MAFF 106568	BRCH01000012.1	88034	106340	Y	18307	Provirus	Viruses;Duplodnaviria;Heunggongvirae;Uroviricota;Caudoviricetes	0.9985	0.0014	12	31.3316	11	18307	No	23	17	0	Low-quality	Genome-fragment	49.34	AAI-based (medium-confidence)	0	1.01	NA	NA	NA	0
g_29.vir_3	g_29	BRCH01000023.1|provirus_26051_60319	GCA_024342785.1_ASM2434278v1	P. brasiliense	MAFF 106568	BRCH01000023.1	26051	60319	Y	34269	Provirus	Viruses;Duplodnaviria;Heunggongvirae;Uroviricota;Caudoviricetes	0.9983	0.0015	21	48.3398	11	34269	No	44	33	0	High-quality	High-quality	100	AAI-based (high-confidence)	0	1.01	NA	NA	NA	0
g_30.vir_1	g_30	NZ_JAMWYQ010000001.1|provirus_37365_56118	GCF_023914135.1_ASM2391413v1	P. versatile	22TC1	NZ_JAMWYQ010000001.1	37365	56118	Y	18754	Provirus	Viruses;Duplodnaviria;Heunggongvirae;Uroviricota;Caudoviricetes	0.9976	0.0024	12	31.31	11	18754	No	24	17	0	Medium-quality	Genome-fragment	50.52	AAI-based (medium-confidence)	0	1	NA	NA	NA	0
g_30.vir_2	g_30	NZ_JAMWYQ010000001.1|provirus_83112_103112	GCF_023914135.1_ASM2391413v1	P. versatile	22TC1	NZ_JAMWYQ010000001.1	83112	103112	Y	20001	Provirus	Viruses;Duplodnaviria;Heunggongvirae;Uroviricota;Caudoviricetes	0.9866	0.0079	0	6.1806	11	20001	No	19	0	3	Medium-quality	Genome-fragment	56.6	AAI-based (medium-confidence)	0	1.08	no viral genes detected	NA	NA	0
g_31.vir_1	g_31	NZ_CP065178.1|provirus_1032009_1064838	GCF_014946825.2_ASM1494682v2	P. quasiaquaticum	A398-S21-F17	NZ_CP065178.1	1032009	1064838	Y	32830	Provirus	Viruses;Duplodnaviria;Heunggongvirae;Uroviricota;Caudoviricetes	0.9982	0.0018	21	50.2606	11	32830	No	45	32	0	High-quality	High-quality	98.81	AAI-based (high-confidence)	0	1.01	NA	NA	NA	0
g_31.vir_2	g_31	NZ_CP065178.1|provirus_2553878_2572820	GCF_014946825.2_ASM1494682v2	P. quasiaquaticum	A398-S21-F17	NZ_CP065178.1	2553878	2572820	Y	18943	Provirus	Viruses;Duplodnaviria;Heunggongvirae;Uroviricota;Caudoviricetes	0.9981	0.0018	11	29.5679	11	18943	No	24	16	0	Medium-quality	Genome-fragment	51.06	AAI-based (medium-confidence)	0	1	NA	NA	NA	0
g_31.vir_3	g_31	NZ_CP065178.1|provirus_266049_282569	GCF_014946825.2_ASM1494682v2	P. quasiaquaticum	A398-S21-F17	NZ_CP065178.1	266049	282569	Y	16521	Provirus	Viruses;Duplodnaviria;Heunggongvirae;Uroviricota;Caudoviricetes	0.9972	0.0022	1	16.7189	11	16521	No	28	4	0	Low-quality	Genome-fragment	29.75	HMM-based (lower-bound)	0	1	NA	NA	NA	0
g_31.vir_4	g_31	NZ_CP065178.1|provirus_4178996_4194848	GCF_014946825.2_ASM1494682v2	P. quasiaquaticum	A398-S21-F17	NZ_CP065178.1	4178996	4194848	Y	15853	Provirus	Viruses;Duplodnaviria;Heunggongvirae;Uroviricota;Caudoviricetes	0.9968	0.0024	1	14.0556	11	15853	No	24	5	1	Medium-quality	Genome-fragment	50.08	AAI-based (medium-confidence)	0	1	NA	NA	NA	0
g_31.vir_5	g_31	NZ_CP065178.1|provirus_1663661_1672230	GCF_014946825.2_ASM1494682v2	P. quasiaquaticum	A398-S21-F17	NZ_CP065178.1	1663661	1672230	Y	8570	Provirus	Viruses;Duplodnaviria;Heunggongvirae;Uroviricota;Caudoviricetes	0.9956	0.0028	0	7.8723	11	8570	No	10	0	0	Low-quality	Genome-fragment	22.8	AAI-based (medium-confidence)	0	1	no viral genes detected	NA	NA	0
g_32.vir_1	g_32	NZ_CP065177.1|provirus_1922468_1970674	GCF_014946775.2_ASM1494677v2	P. quasiaquaticum	A477-S1-J17	NZ_CP065177.1	1922468	1970674	Y	48207	Provirus	Viruses;Duplodnaviria;Heunggongvirae;Uroviricota;Caudoviricetes	0.9986	0.0014	10	68.1615	11	48207	No	64	36	3	High-quality	High-quality	99.49	AAI-based (high-confidence)	0	1	NA	NA	NA	0
g_32.vir_2	g_32	NZ_CP065177.1|provirus_2710553_2727005	GCF_014946775.2_ASM1494677v2	P. quasiaquaticum	A477-S1-J17	NZ_CP065177.1	2710553	2727005	Y	16453	Provirus	Viruses;Duplodnaviria;Heunggongvirae;Uroviricota;Caudoviricetes	0.9976	0.0019	9	27.0985	11	16453	No	21	14	1	Low-quality	Genome-fragment	44.35	AAI-based (medium-confidence)	0	1	NA	NA	NA	0
g_33.vir_1	g_33	NZ_SGQF01000004.1|provirus_121362_167124	GCF_023508155.1_ASM2350815v1	P. versatile	Ec-007	NZ_SGQF01000004.1	123089	167124	Y	44036	Provirus	Viruses;Duplodnaviria;Heunggongvirae;Uroviricota;Caudoviricetes	0.9988	0.0012	15	70.9439	11	45763	Yes	64	33	2	High-quality	High-quality	98.17	AAI-based (high-confidence)	3.77	1.01	NA	host,viral	1-1727,1728-45763	1
g_33.vir_2	g_33	NZ_SGQF01000013.1|provirus_18549_67609	GCF_023508155.1_ASM2350815v1	P. versatile	Ec-007	NZ_SGQF01000013.1	22550	67609	Y	45060	Provirus	Viruses;Duplodnaviria;Heunggongvirae;Uroviricota;Caudoviricetes	0.9987	0.0013	9	68.9441	11	49061	Yes	59	38	3	High-quality	High-quality	100	AAI-based (medium-confidence)	8.16	1	NA	host,viral	1-4001,4002-49061	1
g_33.vir_3	g_33	NZ_SGQF01000001.1|provirus_1024580_1040743	GCF_023508155.1_ASM2350815v1	P. versatile	Ec-007	NZ_SGQF01000001.1	1024580	1040743	Y	16164	Provirus	Viruses;Duplodnaviria;Heunggongvirae;Uroviricota;Caudoviricetes	0.9985	0.0013	11	28.6061	11	16164	No	21	15	0	Low-quality	Genome-fragment	43.57	AAI-based (medium-confidence)	0	1	NA	NA	NA	0
g_33.vir_4	g_33	NZ_SGQF01000022.1	GCF_023508155.1_ASM2350815v1	P. versatile	Ec-007	NZ_SGQF01000022.1	NA	NA	N	8493	No terminal repeats	Unclassified	0.996	0.002	1	1.461	11	8493	No	1	0	1	Not-determined	Genome-fragment	NA	NA	0	1	no viral genes detected	NA	NA	0
g_34.vir_1	g_34	NZ_SGQG01000003.1|provirus_425852_484453	GCF_023508145.1_ASM2350814v1	P. versatile	Ec-006	NZ_SGQG01000003.1	425852	484453	Y	58602	Provirus	Viruses;Duplodnaviria;Heunggongvirae;Uroviricota;Caudoviricetes	0.998	0.002	7	72.2152	11	58602	No	68	39	1	High-quality	High-quality	90.11	AAI-based (medium-confidence)	0	1	NA	NA	NA	0
g_34.vir_2	g_34	NZ_SGQG01000003.1|provirus_85014_102577	GCF_023508145.1_ASM2350814v1	P. versatile	Ec-006	NZ_SGQG01000003.1	85014	102577	Y	17564	Provirus	Viruses;Duplodnaviria;Heunggongvirae;Uroviricota;Caudoviricetes	0.998	0.002	10	28.6663	11	17564	No	22	16	0	Low-quality	Genome-fragment	47.34	AAI-based (medium-confidence)	0	1	NA	NA	NA	0
g_34.vir_3	g_34	NZ_SGQG01000010.1|provirus_60886_80196	GCF_023508145.1_ASM2350814v1	P. versatile	Ec-006	NZ_SGQG01000010.1	60886	80196	Y	19311	Provirus	Viruses;Duplodnaviria;Heunggongvirae;Uroviricota;Caudoviricetes	0.9974	0.0022	0	20.0045	11	19311	No	26	4	1	Low-quality	Genome-fragment	27.1	HMM-based (lower-bound)	0	1	NA	NA	NA	0
g_34.vir_4	g_34	NZ_SGQG01000021.1	GCF_023508145.1_ASM2350814v1	P. versatile	Ec-006	NZ_SGQG01000021.1	NA	NA	N	8273	No terminal repeats	Unclassified	0.9965	0.0025	1	1.461	11	8273	No	1	0	1	Not-determined	Genome-fragment	NA	NA	0	1	no viral genes detected	NA	NA	0
g_34.vir_5	g_34	NZ_SGQG01000018.1	GCF_023508145.1_ASM2350814v1	P. versatile	Ec-006	NZ_SGQG01000018.1	NA	NA	N	12339	No terminal repeats	Viruses;Duplodnaviria;Heunggongvirae;Uroviricota;Caudoviricetes	0.7531	0.0514	1	1.044	11	12339	No	2	0	2	Not-determined	Genome-fragment	NA	NA	0	1	no viral genes detected	NA	NA	0
g_35.vir_1	g_35	NZ_SGQD01000007.1|provirus_115580_135993	GCF_023508125.1_ASM2350812v1	P. parmentieri	Ec-009	NZ_SGQD01000007.1	115580	135993	Y	20414	Provirus	Viruses;Duplodnaviria;Heunggongvirae;Uroviricota;Caudoviricetes	0.9982	0.0018	4	25.1215	11	20414	No	31	4	0	Low-quality	Genome-fragment	33.61	HMM-based (lower-bound)	0	1	NA	NA	NA	0
g_35.vir_2	g_35	NZ_SGQD01000002.1|provirus_679899_697772	GCF_023508125.1_ASM2350812v1	P. parmentieri	Ec-009	NZ_SGQD01000002.1	679899	697772	Y	17874	Provirus	Viruses;Duplodnaviria;Heunggongvirae;Uroviricota;Caudoviricetes	0.9976	0.0021	12	30.9505	11	17874	No	23	17	0	Low-quality	Genome-fragment	48.18	AAI-based (medium-confidence)	0	1	NA	NA	NA	0
g_36.vir_1	g_36	NZ_SGQE01000013.1|provirus_98813_115311	GCF_023508105.1_ASM2350810v1	P. versatile	Ec-008	NZ_SGQE01000013.1	98813	115311	Y	16499	Provirus	Viruses;Duplodnaviria;Heunggongvirae;Uroviricota;Caudoviricetes	0.9959	0.0041	10	27.1504	11	16499	No	21	14	0	Low-quality	Genome-fragment	44.44	AAI-based (medium-confidence)	0	1	NA	NA	NA	0
g_37.vir_1	g_37	NZ_SGQA01000009.1|provirus_144170_161559	GCF_023508055.1_ASM2350805v1	P. versatile	Ec-110	NZ_SGQA01000009.1	144170	161559	Y	17390	Provirus	Viruses;Duplodnaviria;Heunggongvirae;Uroviricota;Caudoviricetes	0.9986	0.0014	3	25.6619	11	17390	No	26	6	0	Low-quality	Genome-fragment	28.15	HMM-based (lower-bound)	0	1	NA	NA	NA	0
g_37.vir_2	g_37	NZ_SGQA01000001.1|provirus_263926_274759	GCF_023508055.1_ASM2350805v1	P. versatile	Ec-110	NZ_SGQA01000001.1	263926	274759	Y	10834	Provirus	Viruses;Duplodnaviria;Heunggongvirae;Uroviricota;Caudoviricetes	0.9963	0.0026	0	7.452	11	10834	No	8	0	0	Not-determined	Genome-fragment	NA	NA	0	1	no viral genes detected	NA	NA	0
g_37.vir_3	g_37	NZ_SGQA01000001.1|provirus_182828_199324	GCF_023508055.1_ASM2350805v1	P. versatile	Ec-110	NZ_SGQA01000001.1	182828	199324	Y	16497	Provirus	Viruses;Duplodnaviria;Heunggongvirae;Uroviricota;Caudoviricetes	0.9962	0.003	10	27.1504	11	16497	No	21	14	0	Low-quality	Genome-fragment	44.44	AAI-based (medium-confidence)	0	1	NA	NA	NA	0
g_38.vir_1	g_38	NZ_SGQC01000007.1|provirus_132051_152464	GCF_023508065.1_ASM2350806v1	P. parmentieri	Ec-010	NZ_SGQC01000007.1	132051	152464	Y	20414	Provirus	Viruses;Duplodnaviria;Heunggongvirae;Uroviricota;Caudoviricetes	0.9982	0.0018	4	25.1215	11	20414	No	31	4	0	Low-quality	Genome-fragment	33.61	HMM-based (lower-bound)	0	1	NA	NA	NA	0
g_38.vir_2	g_38	NZ_SGQC01000001.1|provirus_679898_697771	GCF_023508065.1_ASM2350806v1	P. parmentieri	Ec-010	NZ_SGQC01000001.1	679898	697771	Y	17874	Provirus	Viruses;Duplodnaviria;Heunggongvirae;Uroviricota;Caudoviricetes	0.997	0.0024	12	30.4035	11	17874	No	23	17	0	Low-quality	Genome-fragment	48.18	AAI-based (medium-confidence)	0	1	NA	NA	NA	0
g_39.vir_1	g_39	NZ_SGQB01000017.1|provirus_638_25129	GCF_023508045.1_ASM2350804v1	P. versatile	Ec-093	NZ_SGQB01000017.1	638	25129	Y	24492	Provirus	Viruses;Duplodnaviria;Heunggongvirae;Uroviricota;Caudoviricetes	0.9985	0.0015	14	30.7687	11	24492	No	27	20	0	Medium-quality	Genome-fragment	62.99	AAI-based (medium-confidence)	0	1	NA	NA	NA	0
g_39.vir_2	g_39	NZ_SGQB01000011.1|provirus_8442_41068	GCF_023508045.1_ASM2350804v1	P. versatile	Ec-093	NZ_SGQB01000011.1	8442	41068	Y	32627	Provirus	Viruses;Duplodnaviria;Heunggongvirae;Uroviricota;Caudoviricetes	0.9985	0.0015	22	52.777	11	32627	No	43	34	0	High-quality	High-quality	98.04	AAI-based (high-confidence)	0	1	NA	NA	NA	0
g_39.vir_3	g_39	NZ_SGQB01000012.1|provirus_1023_20296	GCF_023508045.1_ASM2350804v1	P. versatile	Ec-093	NZ_SGQB01000012.1	1023	20296	Y	19274	Provirus	Viruses;Duplodnaviria;Heunggongvirae;Uroviricota;Caudoviricetes	0.9983	0.0016	3	27.0408	11	19274	No	28	16	1	Low-quality	Genome-fragment	43.82	AAI-based (high-confidence)	0	1	NA	NA	NA	0
g_39.vir_4	g_39	NZ_SGQB01000007.1|provirus_204093_222334	GCF_023508045.1_ASM2350804v1	P. versatile	Ec-093	NZ_SGQB01000007.1	204093	222334	Y	18242	Provirus	Viruses;Duplodnaviria;Heunggongvirae;Uroviricota;Caudoviricetes	0.9982	0.0016	10	29.8557	11	18242	No	23	16	0	Low-quality	Genome-fragment	49.14	AAI-based (medium-confidence)	0	1	NA	NA	NA	0
g_39.vir_5	g_39	NZ_SGQB01000002.1|provirus_460163_475177	GCF_023508045.1_ASM2350804v1	P. versatile	Ec-093	NZ_SGQB01000002.1	460163	475177	Y	15015	Provirus	Viruses;Duplodnaviria;Heunggongvirae;Uroviricota;Caudoviricetes	0.9982	0.0017	8	21.0474	11	15015	No	22	9	0	Low-quality	Genome-fragment	35.29	AAI-based (medium-confidence)	0	1	NA	NA	NA	0
g_39.vir_6	g_39	NZ_SGQB01000024.1	GCF_023508045.1_ASM2350804v1	P. versatile	Ec-093	NZ_SGQB01000024.1	NA	NA	N	8414	No terminal repeats	Unclassified	0.9962	0.002	1	1.461	11	8414	No	1	0	1	Not-determined	Genome-fragment	NA	NA	0	1	no viral genes detected	NA	NA	0
g_39.vir_7	g_39	NZ_SGQB01000022.1	GCF_023508045.1_ASM2350804v1	P. versatile	Ec-093	NZ_SGQB01000022.1	NA	NA	N	13974	No terminal repeats	Viruses;Duplodnaviria;Heunggongvirae;Uroviricota;Caudoviricetes	0.7474	0.0378	1	1.044	11	13974	No	2	0	2	Not-determined	Genome-fragment	NA	NA	0	1	no viral genes detected	NA	NA	0
g_40.vir_1	g_40	NZ_SGPZ01000001.1|provirus_1584941_1600040	GCF_023508025.1_ASM2350802v1	P. polaris	Ec-137	NZ_SGPZ01000001.1	1584941	1600040	Y	15100	Provirus	Viruses;Duplodnaviria;Heunggongvirae;Uroviricota;Caudoviricetes	0.9985	0.0015	9	27.38	11	15100	No	20	14	0	Low-quality	Genome-fragment	40.7	AAI-based (medium-confidence)	0	1	NA	NA	NA	0
g_41.vir_1	g_41	NZ_SGPY01000001.1|provirus_602918_617178	GCF_023508005.1_ASM2350800v1	P. polaris	Ec-140	NZ_SGPY01000001.1	602918	617178	Y	14261	Provirus	Viruses;Duplodnaviria;Heunggongvirae;Uroviricota;Caudoviricetes	0.9986	0.0014	10	27.7409	11	14261	No	19	14	0	Low-quality	Genome-fragment	38.44	AAI-based (medium-confidence)	0	1	NA	NA	NA	0
g_41.vir_2	g_41	NZ_SGPY01000015.1|provirus_29266_63752	GCF_023508005.1_ASM2350800v1	P. polaris	Ec-140	NZ_SGPY01000015.1	29266	63752	Y	34487	Provirus	Viruses;Duplodnaviria;Heunggongvirae;Uroviricota;Caudoviricetes	0.9985	0.0015	22	53.6651	11	34487	No	43	29	0	High-quality	High-quality	100	AAI-based (high-confidence)	0	1	NA	NA	NA	0
g_41.vir_3	g_41	NZ_SGPY01000006.1|provirus_294024_311801	GCF_023508005.1_ASM2350800v1	P. polaris	Ec-140	NZ_SGPY01000006.1	294024	311801	Y	17778	Provirus	Viruses;Duplodnaviria;Heunggongvirae;Uroviricota;Caudoviricetes	0.9983	0.0015	4	19.6469	11	17778	No	23	4	0	Medium-quality	Genome-fragment	50.45	AAI-based (medium-confidence)	0	1	NA	NA	NA	0
g_41.vir_4	g_41	NZ_SGPY01000011.1|provirus_4063_17696	GCF_023508005.1_ASM2350800v1	P. polaris	Ec-140	NZ_SGPY01000011.1	4063	17696	Y	13634	Provirus	Viruses;Monodnaviria;Loebvirae;Hofneiviricota;Faserviricetes;Tubulavirales;Inoviridae	0.9947	0.0025	2	12.7868	11	13634	No	23	2	0	High-quality	High-quality	100	AAI-based (high-confidence)	0	1	NA	NA	NA	0
g_42.vir_1	g_42	NZ_SGPW01000002.1|provirus_112024_172557	GCF_023507985.1_ASM2350798v1	P. brasiliense	Ec-153	NZ_SGPW01000002.1	112024	172557	Y	60534	Provirus	Viruses;Duplodnaviria;Heunggongvirae;Uroviricota;Caudoviricetes	0.9987	0.0013	14	94.3778	11	60534	No	80	38	1	High-quality	High-quality	100	AAI-based (medium-confidence)	0	1	NA	NA	NA	0
g_42.vir_2	g_42	NZ_SGPW01000001.1|provirus_212425_242110	GCF_023507985.1_ASM2350798v1	P. brasiliense	Ec-153	NZ_SGPW01000001.1	212425	242110	Y	29686	Provirus	Viruses;Duplodnaviria;Heunggongvirae;Uroviricota;Caudoviricetes	0.9986	0.0013	12	50.5199	11	29686	No	42	30	0	Medium-quality	Genome-fragment	83.98	AAI-based (high-confidence)	0	1	NA	NA	NA	0
g_42.vir_3	g_42	NZ_SGPW01000007.1|provirus_82965_118903	GCF_023507985.1_ASM2350798v1	P. brasiliense	Ec-153	NZ_SGPW01000007.1	82965	116974	Y	34010	Provirus	Viruses;Duplodnaviria;Heunggongvirae;Uroviricota;Caudoviricetes	0.9986	0.0014	12	55.1351	11	35939	Yes	46	34	3	Medium-quality	Genome-fragment	86.84	AAI-based (medium-confidence)	5.37	1	NA	viral,host	1-34010,34011-35939	1
g_42.vir_4	g_42	NZ_SGPW01000013.1|provirus_12976_47521	GCF_023507985.1_ASM2350798v1	P. brasiliense	Ec-153	NZ_SGPW01000013.1	12976	47521	Y	34546	Provirus	Viruses;Duplodnaviria;Heunggongvirae;Uroviricota;Caudoviricetes	0.9985	0.0014	25	53.4768	11	34546	No	45	34	0	High-quality	High-quality	100	AAI-based (high-confidence)	0	1	NA	NA	NA	0
g_42.vir_5	g_42	NZ_SGPW01000002.1|provirus_80478_96242	GCF_023507985.1_ASM2350798v1	P. brasiliense	Ec-153	NZ_SGPW01000002.1	80478	96242	Y	15765	Provirus	Viruses;Duplodnaviria;Heunggongvirae;Uroviricota;Caudoviricetes	0.9962	0.0019	10	27.3556	11	15765	No	21	14	0	Low-quality	Genome-fragment	42.5	AAI-based (medium-confidence)	0	1	NA	NA	NA	0
g_42.vir_6	g_42	NZ_SGPW01000007.1|provirus_60557_75567	GCF_023507985.1_ASM2350798v1	P. brasiliense	Ec-153	NZ_SGPW01000007.1	60557	75567	Y	15011	Provirus	Viruses;Duplodnaviria;Heunggongvirae;Uroviricota;Caudoviricetes	0.995	0.0024	1	11.914	11	15011	No	21	5	0	Low-quality	Genome-fragment	27.09	HMM-based (lower-bound)	0	1	NA	NA	NA	0
g_43.vir_1	g_43	NZ_SGPV01000002.1|provirus_376281_392045	GCF_023507945.1_ASM2350794v1	P. brasiliense	Ec-155	NZ_SGPV01000002.1	376281	392045	Y	15765	Provirus	Viruses;Duplodnaviria;Heunggongvirae;Uroviricota;Caudoviricetes	0.9986	0.0014	10	27.3556	11	15765	No	21	14	0	Low-quality	Genome-fragment	42.5	AAI-based (medium-confidence)	0	1	NA	NA	NA	0
g_43.vir_2	g_43	NZ_SGPV01000016.1|provirus_25155_60339	GCF_023507945.1_ASM2350794v1	P. brasiliense	Ec-155	NZ_SGPV01000016.1	25155	60339	Y	35185	Provirus	Viruses;Duplodnaviria;Heunggongvirae;Uroviricota;Caudoviricetes	0.9984	0.0015	22	51.4026	11	35185	No	46	30	0	High-quality	High-quality	100	AAI-based (high-confidence)	0	1	NA	NA	NA	0
g_43.vir_3	g_43	NZ_SGPV01000002.1|provirus_10263_75152	GCF_023507945.1_ASM2350794v1	P. brasiliense	Ec-155	NZ_SGPV01000002.1	10263	75152	Y	64890	Provirus	Viruses;Duplodnaviria;Heunggongvirae;Uroviricota;Caudoviricetes	0.9981	0.0016	7	72.3664	11	64890	No	77	39	2	High-quality	High-quality	99.77	AAI-based (medium-confidence)	0	1	NA	NA	NA	0
g_44.vir_1	g_44	NZ_SGPX01000001.1|provirus_602918_617190	GCF_023507955.1_ASM2350795v1	P. polaris	Ec-143	NZ_SGPX01000001.1	602918	617190	Y	14273	Provirus	Viruses;Duplodnaviria;Heunggongvirae;Uroviricota;Caudoviricetes	0.9986	0.0014	10	27.7409	11	14273	No	19	14	0	Low-quality	Genome-fragment	38.47	AAI-based (medium-confidence)	0	1	NA	NA	NA	0
g_44.vir_2	g_44	NZ_SGPX01000015.1|provirus_12892_47378	GCF_023507955.1_ASM2350795v1	P. polaris	Ec-143	NZ_SGPX01000015.1	12892	47378	Y	34487	Provirus	Viruses;Duplodnaviria;Heunggongvirae;Uroviricota;Caudoviricetes	0.9985	0.0014	21	52.3529	11	34487	No	43	28	0	High-quality	High-quality	100	AAI-based (high-confidence)	0	1	NA	NA	NA	0
g_44.vir_3	g_44	NZ_SGPX01000006.1|provirus_294024_311801	GCF_023507955.1_ASM2350795v1	P. polaris	Ec-143	NZ_SGPX01000006.1	294024	311801	Y	17778	Provirus	Viruses;Duplodnaviria;Heunggongvirae;Uroviricota;Caudoviricetes	0.9983	0.0015	4	19.6469	11	17778	No	23	4	0	Medium-quality	Genome-fragment	50.45	AAI-based (medium-confidence)	0	1	NA	NA	NA	0
g_44.vir_4	g_44	NZ_SGPX01000025.1	GCF_023507955.1_ASM2350795v1	P. polaris	Ec-143	NZ_SGPX01000025.1	NA	NA	N	3312	ITR	Viruses;Duplodnaviria;Heunggongvirae;Uroviricota;Caudoviricetes	0.9971	0.0019	2	4.9752	11	3312	No	4	4	0	Low-quality	Genome-fragment	1.85	HMM-based (lower-bound)	0	1.05	low-confidence ITR	NA	NA	0
g_44.vir_5	g_44	NZ_SGPX01000011.1|provirus_204014_217647	GCF_023507955.1_ASM2350795v1	P. polaris	Ec-143	NZ_SGPX01000011.1	204014	217647	Y	13634	Provirus	Viruses;Monodnaviria;Loebvirae;Hofneiviricota;Faserviricetes;Tubulavirales;Inoviridae	0.9768	0.0061	2	12.7868	11	13634	No	23	2	0	High-quality	High-quality	100	AAI-based (high-confidence)	0	1	NA	NA	NA	0
g_45.vir_1	g_45	NZ_SGPU01000001.1|provirus_275759_293081	GCF_023507925.1_ASM2350792v1	P. versatile	Ec-168	NZ_SGPU01000001.1	275759	293081	Y	17323	Provirus	Viruses;Duplodnaviria;Heunggongvirae;Uroviricota;Caudoviricetes	0.9981	0.0019	10	28.4611	11	17323	No	22	16	0	Low-quality	Genome-fragment	46.69	AAI-based (medium-confidence)	0	1	NA	NA	NA	0
g_45.vir_2	g_45	NZ_SGPU01000021.1	GCF_023507925.1_ASM2350792v1	P. versatile	Ec-168	NZ_SGPU01000021.1	NA	NA	N	5282	No terminal repeats	Viruses;Duplodnaviria;Heunggongvirae;Uroviricota;Caudoviricetes	0.9423	0.0298	0	1.7086	11	5282	No	1	0	0	Not-determined	Genome-fragment	NA	NA	0	1	no viral genes detected	NA	NA	0
g_46.vir_1	g_46	NZ_SGPT01000001.1|provirus_419752_466163	GCF_023507905.1_ASM2350790v1	P. polaris	Ec-173	NZ_SGPT01000001.1	419752	461733	Y	41982	Provirus	Viruses;Duplodnaviria;Heunggongvirae;Uroviricota;Caudoviricetes	0.9987	0.0013	10	74.9104	11	46412	Yes	58	41	2	High-quality	High-quality	93.92	AAI-based (high-confidence)	9.54	1	NA	viral,host	1-41982,41983-46412	1
g_46.vir_2	g_46	NZ_SGPT01000001.1|provirus_634818_669506	GCF_023507905.1_ASM2350790v1	P. polaris	Ec-173	NZ_SGPT01000001.1	634818	669506	Y	34689	Provirus	Viruses;Duplodnaviria;Heunggongvirae;Uroviricota;Caudoviricetes	0.9984	0.0014	18	60.0809	11	34689	No	49	32	0	High-quality	High-quality	93.51	AAI-based (medium-confidence)	0	1	NA	NA	NA	0
g_46.vir_3	g_46	NZ_SGPT01000003.1|provirus_268675_286899	GCF_023507905.1_ASM2350790v1	P. polaris	Ec-173	NZ_SGPT01000003.1	268675	286899	Y	18225	Provirus	Viruses;Duplodnaviria;Heunggongvirae;Uroviricota;Caudoviricetes	0.9983	0.0015	3	21.4322	11	18225	No	25	4	0	Low-quality	Genome-fragment	30.01	HMM-based (lower-bound)	0	1	NA	NA	NA	0
g_46.vir_4	g_46	NZ_SGPT01000003.1|provirus_231334_247602	GCF_023507905.1_ASM2350790v1	P. polaris	Ec-173	NZ_SGPT01000003.1	231334	247602	Y	16269	Provirus	Viruses;Duplodnaviria;Heunggongvirae;Uroviricota;Caudoviricetes	0.9982	0.0016	11	28.7819	11	16269	No	21	15	0	Low-quality	Genome-fragment	43.82	AAI-based (medium-confidence)	0	1	NA	NA	NA	0
g_47.vir_1	g_47	NZ_SGPS01000001.1|provirus_275867_293189	GCF_023507885.1_ASM2350788v1	P. versatile	Ec-177	NZ_SGPS01000001.1	275867	293189	Y	17323	Provirus	Viruses;Duplodnaviria;Heunggongvirae;Uroviricota;Caudoviricetes	0.9981	0.0019	10	28.4611	11	17323	No	22	16	0	Low-quality	Genome-fragment	46.69	AAI-based (medium-confidence)	0	1	NA	NA	NA	0
g_47.vir_2	g_47	NZ_SGPS01000022.1	GCF_023507885.1_ASM2350788v1	P. versatile	Ec-177	NZ_SGPS01000022.1	NA	NA	N	5282	No terminal repeats	Viruses;Duplodnaviria;Heunggongvirae;Uroviricota;Caudoviricetes	0.9423	0.0298	0	1.7086	11	5282	No	1	0	0	Not-determined	Genome-fragment	NA	NA	0	1	no viral genes detected	NA	NA	0
g_48.vir_1	g_48	NZ_SGPQ01000004.1|provirus_85014_103267	GCF_023507845.1_ASM2350784v1	P. versatile	Ec-180	NZ_SGPQ01000004.1	85014	103267	Y	18254	Provirus	Viruses;Duplodnaviria;Heunggongvirae;Uroviricota;Caudoviricetes	0.9978	0.0022	10	30.0609	11	18254	No	23	16	0	Low-quality	Genome-fragment	49.2	AAI-based (medium-confidence)	0	1	NA	NA	NA	0
g_48.vir_2	g_48	NZ_SGPQ01000010.1|provirus_61453_80763	GCF_023507845.1_ASM2350784v1	P. versatile	Ec-180	NZ_SGPQ01000010.1	61453	80763	Y	19311	Provirus	Viruses;Duplodnaviria;Heunggongvirae;Uroviricota;Caudoviricetes	0.9974	0.0024	0	20.0045	11	19311	No	26	4	1	Low-quality	Genome-fragment	27.1	HMM-based (lower-bound)	0	1	NA	NA	NA	0
g_48.vir_3	g_48	NZ_SGPQ01000020.1	GCF_023507845.1_ASM2350784v1	P. versatile	Ec-180	NZ_SGPQ01000020.1	NA	NA	N	9011	No terminal repeats	Unclassified	0.9929	0.004	1	1.461	11	9011	No	1	0	1	Not-determined	Genome-fragment	NA	NA	0	1	no viral genes detected	NA	NA	0
g_48.vir_4	g_48	NZ_SGPQ01000023.1	GCF_023507845.1_ASM2350784v1	P. versatile	Ec-180	NZ_SGPQ01000023.1	NA	NA	N	3813	No terminal repeats	Viruses;Duplodnaviria;Heunggongvirae;Uroviricota;Caudoviricetes	0.9802	0.0079	0	1.7086	11	3813	No	1	0	0	Not-determined	Genome-fragment	NA	NA	0	1	no viral genes detected	NA	NA	0
g_48.vir_5	g_48	NZ_SGPQ01000025.1	GCF_023507845.1_ASM2350784v1	P. versatile	Ec-180	NZ_SGPQ01000025.1	NA	NA	N	3359	No terminal repeats	Viruses;Duplodnaviria;Heunggongvirae;Uroviricota;Caudoviricetes	0.8264	0.0411	0	1.6926	11	3359	No	1	0	0	Not-determined	Genome-fragment	NA	NA	0	1	no viral genes detected	NA	NA	0
g_48.vir_6	g_48	NZ_SGPQ01000018.1	GCF_023507845.1_ASM2350784v1	P. versatile	Ec-180	NZ_SGPQ01000018.1	NA	NA	N	11910	No terminal repeats	Viruses;Duplodnaviria;Heunggongvirae;Uroviricota;Caudoviricetes	0.759	0.0744	1	1.044	11	11910	No	2	0	2	Not-determined	Genome-fragment	NA	NA	0	1	no viral genes detected	NA	NA	0
g_49.vir_1	g_49	NZ_SGPR01000004.1|provirus_384077_402330	GCF_023507825.1_ASM2350782v1	P. versatile	Ec-179	NZ_SGPR01000004.1	384077	402330	Y	18254	Provirus	Viruses;Duplodnaviria;Heunggongvirae;Uroviricota;Caudoviricetes	0.9984	0.0016	10	30.0609	11	18254	No	23	16	0	Low-quality	Genome-fragment	49.2	AAI-based (medium-confidence)	0	1	NA	NA	NA	0
g_49.vir_2	g_49	NZ_SGPR01000010.1|provirus_41749_61059	GCF_023507825.1_ASM2350782v1	P. versatile	Ec-179	NZ_SGPR01000010.1	41749	61059	Y	19311	Provirus	Viruses;Duplodnaviria;Heunggongvirae;Uroviricota;Caudoviricetes	0.9981	0.0017	0	20.0045	11	19311	No	26	4	1	Low-quality	Genome-fragment	27.1	HMM-based (lower-bound)	0	1	NA	NA	NA	0
g_49.vir_3	g_49	NZ_SGPR01000017.1	GCF_023507825.1_ASM2350782v1	P. versatile	Ec-179	NZ_SGPR01000017.1	NA	NA	N	21600	No terminal repeats	Unclassified	0.9627	0.0136	1	1.461	11	21600	No	2	0	2	Not-determined	Genome-fragment	NA	NA	0	1.01	no viral genes detected	NA	NA	0
g_50.vir_1	g_50	NZ_SGPO01000007.1	GCF_023507805.1_ASM2350780v1	P. atrosepticum	SCRI1043 DHAI2Dcas	NZ_SGPO01000007.1	NA	NA	N	142427	DTR	Viruses;Duplodnaviria;Heunggongvirae;Uroviricota;Caudoviricetes	0.9989	0.0011	12	344.569	11	142427	No	249	139	0	Complete	High-quality	100	DTR (high-confidence)	0	1	NA	NA	NA	0
g_50.vir_2	g_50	NZ_SGPO01000001.1|provirus_701564_732774	GCF_023507805.1_ASM2350780v1	P. atrosepticum	SCRI1043 DHAI2Dcas	NZ_SGPO01000001.1	701564	732774	Y	31211	Provirus	Viruses;Duplodnaviria;Heunggongvirae;Uroviricota;Caudoviricetes	0.9987	0.0012	18	47.9388	11	31211	No	39	28	0	High-quality	High-quality	92.99	AAI-based (high-confidence)	0	1	NA	NA	NA	0
g_50.vir_3	g_50	NZ_SGPO01000003.1|provirus_253686_289865	GCF_023507805.1_ASM2350780v1	P. atrosepticum	SCRI1043 DHAI2Dcas	NZ_SGPO01000003.1	253686	289865	Y	36180	Provirus	Viruses;Duplodnaviria;Heunggongvirae;Uroviricota;Caudoviricetes	0.9984	0.0013	18	58.9096	11	36180	No	50	31	0	High-quality	High-quality	97.52	AAI-based (high-confidence)	0	1	NA	NA	NA	0
g_51.vir_1	g_51	NZ_SGPN01000001.1|provirus_1223988_1255198	GCF_023507725.1_ASM2350772v1	P. atrosepticum	SCRI1043 DHAI2	NZ_SGPN01000001.1	1223988	1255198	Y	31211	Provirus	Viruses;Duplodnaviria;Heunggongvirae;Uroviricota;Caudoviricetes	0.9987	0.0013	18	47.9388	11	31211	No	39	28	0	High-quality	High-quality	92.99	AAI-based (high-confidence)	0	1	NA	NA	NA	0
g_51.vir_2	g_51	NZ_SGPN01000004.1|provirus_193264_229443	GCF_023507725.1_ASM2350772v1	P. atrosepticum	SCRI1043 DHAI2	NZ_SGPN01000004.1	193264	229443	Y	36180	Provirus	Viruses;Duplodnaviria;Heunggongvirae;Uroviricota;Caudoviricetes	0.9984	0.0015	18	58.9096	11	36180	No	50	31	0	High-quality	High-quality	97.52	AAI-based (high-confidence)	0	1	NA	NA	NA	0
g_52.vir_1	g_52	NZ_CP096821.1|provirus_1332110_1370173	GCF_023272715.1_ASM2327271v1	P. brasiliense	21LCBS03	NZ_CP096821.1	1332110	1370173	Y	38064	Provirus	Viruses;Duplodnaviria;Heunggongvirae;Uroviricota;Caudoviricetes	0.9988	0.0012	10	56.928	11	38064	No	51	33	0	High-quality	High-quality	94.37	AAI-based (high-confidence)	0	1	NA	NA	NA	0
g_52.vir_2	g_52	NZ_CP096821.1|provirus_3031546_3050209	GCF_023272715.1_ASM2327271v1	P. brasiliense	21LCBS03	NZ_CP096821.1	3031546	3050209	Y	18664	Provirus	Viruses;Duplodnaviria;Heunggongvirae;Uroviricota;Caudoviricetes	0.9984	0.0014	12	29.6877	11	18664	No	22	16	0	Medium-quality	Genome-fragment	50.31	AAI-based (medium-confidence)	0	1.03	NA	NA	NA	0
g_52.vir_3	g_52	NZ_CP096821.1|provirus_2179745_2224694	GCF_023272715.1_ASM2327271v1	P. brasiliense	21LCBS03	NZ_CP096821.1	2179745	2224694	Y	44950	Provirus	Viruses;Duplodnaviria;Heunggongvirae;Uroviricota;Caudoviricetes	0.998	0.0016	5	45.7853	11	44950	No	53	28	2	Medium-quality	Genome-fragment	68.63	AAI-based (medium-confidence)	0	1	NA	NA	NA	0
g_53.vir_1	g_53	NZ_CAKLIW010000004.1|provirus_238935_269608	GCF_922035905.1_Pectobacterium_versatile_C11	P. versatile	NA	NZ_CAKLIW010000004.1	238935	269608	Y	30674	Provirus	Viruses;Duplodnaviria;Heunggongvirae;Uroviricota;Caudoviricetes	0.9988	0.0012	14	54.8598	11	30674	No	36	23	1	High-quality	High-quality	100	AAI-based (high-confidence)	0	1	NA	NA	NA	0
g_53.vir_2	g_53	NZ_CAKLIW010000030.1|provirus_13931_48110	GCF_922035905.1_Pectobacterium_versatile_C11	P. versatile	NA	NZ_CAKLIW010000030.1	13931	48110	Y	34180	Provirus	Viruses;Duplodnaviria;Heunggongvirae;Uroviricota;Caudoviricetes	0.9984	0.0014	22	51.1367	11	34180	No	44	33	0	High-quality	High-quality	100	AAI-based (high-confidence)	0	1	NA	NA	NA	0
g_53.vir_3	g_53	NZ_CAKLIW010000003.1|provirus_331222_347108	GCF_922035905.1_Pectobacterium_versatile_C11	P. versatile	NA	NZ_CAKLIW010000003.1	331222	347108	Y	15887	Provirus	Viruses;Duplodnaviria;Heunggongvirae;Uroviricota;Caudoviricetes	0.9974	0.0018	10	27.1504	11	15887	No	21	14	0	Low-quality	Genome-fragment	42.79	AAI-based (medium-confidence)	0	1	NA	NA	NA	0
g_53.vir_4	g_53	NZ_CAKLIW010000001.1|provirus_75478_91795	GCF_922035905.1_Pectobacterium_versatile_C11	P. versatile	NA	NZ_CAKLIW010000001.1	75478	91795	Y	16318	Provirus	Viruses;Duplodnaviria;Heunggongvirae;Uroviricota;Caudoviricetes	0.9969	0.0021	1	12.9094	11	16318	No	28	5	0	Low-quality	Genome-fragment	29.45	HMM-based (lower-bound)	0	1	NA	NA	NA	0
g_54.vir_1	g_54	NZ_JADOYB010000039.1|provirus_15707_31754	GCF_022507345.1_ASM2250734v1	P. aquaticum	A76-S21-O15	NZ_JADOYB010000039.1	15707	31754	Y	16048	Provirus	Viruses;Duplodnaviria;Heunggongvirae;Uroviricota;Caudoviricetes	0.9987	0.0013	10	28.3489	11	16048	No	20	15	0	Low-quality	Genome-fragment	43.26	AAI-based (medium-confidence)	0	1	NA	NA	NA	0
g_54.vir_2	g_54	NZ_JADOYB010000008.1|provirus_90634_128311	GCF_022507345.1_ASM2250734v1	P. aquaticum	A76-S21-O15	NZ_JADOYB010000008.1	90634	128311	Y	37678	Provirus	Viruses;Duplodnaviria;Heunggongvirae;Uroviricota;Caudoviricetes	0.9985	0.0014	15	57.8088	11	37678	No	50	26	0	High-quality	High-quality	100	AAI-based (high-confidence)	0	1	NA	NA	NA	0
g_54.vir_3	g_54	NZ_JADOYB010000034.1|provirus_22244_59840	GCF_022507345.1_ASM2250734v1	P. aquaticum	A76-S21-O15	NZ_JADOYB010000034.1	22244	59840	Y	37597	Provirus	Viruses;Duplodnaviria;Heunggongvirae;Uroviricota;Caudoviricetes	0.9983	0.0015	12	57.8122	11	37597	No	50	33	1	High-quality	High-quality	96	AAI-based (medium-confidence)	0	1	NA	NA	NA	0
g_54.vir_4	g_54	NZ_JADOYB010000009.1|provirus_237_9489	GCF_022507345.1_ASM2250734v1	P. aquaticum	A76-S21-O15	NZ_JADOYB010000009.1	237	9489	Y	9253	Provirus	Viruses;Duplodnaviria;Heunggongvirae;Uroviricota;Caudoviricetes	0.9963	0.0021	1	4.0995	11	9253	No	13	1	0	Low-quality	Genome-fragment	6.22	HMM-based (lower-bound)	0	1	NA	NA	NA	0
g_55.vir_1	g_55	NZ_JADOYA010000016.1|provirus_27014_46545	GCF_022507325.1_ASM2250732v1	P. atrosepticum	A597-S4-A17	NZ_JADOYA010000016.1	27014	46545	Y	19532	Provirus	Viruses;Duplodnaviria;Heunggongvirae;Uroviricota;Caudoviricetes	0.984	0.016	1	9.7139	11	19532	No	25	2	1	Medium-quality	Genome-fragment	88.22	AAI-based (high-confidence)	0	1	NA	NA	NA	0
g_56.vir_1	g_56	NZ_JADOXY010000008.1|provirus_3_14461	GCF_022507285.1_ASM2250728v1	P. carotovorum	A62-S5-O15	NZ_JADOXY010000008.1	3	14461	Y	14459	Provirus	Viruses;Duplodnaviria;Heunggongvirae;Uroviricota;Caudoviricetes	0.9986	0.0014	10	27.5357	11	14459	No	20	14	0	Low-quality	Genome-fragment	38.97	AAI-based (medium-confidence)	0	1	NA	NA	NA	0
g_56.vir_2	g_56	NZ_JADOXY010000004.1|provirus_13117_48718	GCF_022507285.1_ASM2250728v1	P. carotovorum	A62-S5-O15	NZ_JADOXY010000004.1	13117	48718	Y	35602	Provirus	Viruses;Duplodnaviria;Heunggongvirae;Uroviricota;Caudoviricetes	0.9985	0.0014	22	56.0404	11	35602	No	49	34	0	High-quality	High-quality	100	AAI-based (high-confidence)	0	1	NA	NA	NA	0
g_56.vir_3	g_56	NZ_JADOXY010000006.1|provirus_63968_78370	GCF_022507285.1_ASM2250728v1	P. carotovorum	A62-S5-O15	NZ_JADOXY010000006.1	63968	78370	Y	14403	Provirus	Viruses;Duplodnaviria;Heunggongvirae;Uroviricota;Caudoviricetes	0.9985	0.0015	8	20.7657	11	14403	No	24	9	0	Low-quality	Genome-fragment	20.92	HMM-based (lower-bound)	0	1	NA	NA	NA	0
g_56.vir_4	g_56	NZ_JADOXY010000017.1|provirus_86480_123797	GCF_022507285.1_ASM2250728v1	P. carotovorum	A62-S5-O15	NZ_JADOXY010000017.1	86480	120740	Y	34261	Provirus	Viruses;Duplodnaviria;Heunggongvirae;Uroviricota;Caudoviricetes	0.9981	0.0016	20	46.229	11	37318	Yes	47	29	2	High-quality	High-quality	100	AAI-based (medium-confidence)	8.19	1	NA	viral,host	1-34261,34262-37318	1
g_56.vir_5	g_56	NZ_JADOXY010000029.1	GCF_022507285.1_ASM2250728v1	P. carotovorum	A62-S5-O15	NZ_JADOXY010000029.1	NA	NA	N	7013	No terminal repeats	Viruses;Duplodnaviria;Heunggongvirae;Uroviricota;Caudoviricetes	0.9942	0.0024	0	1.7183	11	7013	No	1	0	1	Not-determined	Genome-fragment	NA	NA	0	1.24	no viral genes detected	NA	NA	0
g_57.vir_1	g_57	NZ_JADOXX010000024.1|provirus_83027_98830	GCF_022507295.1_ASM2250729v1	P. carotovorum	A694-S13-N17	NZ_JADOXX010000024.1	83027	98830	Y	15804	Provirus	Viruses;Duplodnaviria;Heunggongvirae;Uroviricota;Caudoviricetes	0.9982	0.0018	10	27.1504	11	15804	No	21	14	0	Low-quality	Genome-fragment	42.6	AAI-based (medium-confidence)	0	1	NA	NA	NA	0
g_57.vir_2	g_57	NZ_JADOXX010000003.1|provirus_447633_486785	GCF_022507295.1_ASM2250729v1	P. carotovorum	A694-S13-N17	NZ_JADOXX010000003.1	447633	483795	Y	36163	Provirus	Viruses;Duplodnaviria;Heunggongvirae;Uroviricota;Caudoviricetes	0.9971	0.0023	20	48.1488	11	39153	Yes	50	30	2	High-quality	High-quality	100	AAI-based (medium-confidence)	7.64	1	NA	viral,host	1-36163,36164-39153	1
g_58.vir_1	g_58	NZ_JADOXW010000014.1|provirus_23047_39020	GCF_022507245.1_ASM2250724v1	P. odoriferum	A367-S5-N16	NZ_JADOXW010000014.1	23047	39020	Y	15974	Provirus	Viruses;Duplodnaviria;Heunggongvirae;Uroviricota;Caudoviricetes	0.9985	0.0015	10	27.1504	11	15974	No	20	14	0	Low-quality	Genome-fragment	43.06	AAI-based (medium-confidence)	0	1	NA	NA	NA	0
g_58.vir_2	g_58	NZ_JADOXW010000032.1|provirus_12705_46630	GCF_022507245.1_ASM2250724v1	P. odoriferum	A367-S5-N16	NZ_JADOXW010000032.1	12705	46630	Y	33926	Provirus	Viruses;Duplodnaviria;Heunggongvirae;Uroviricota;Caudoviricetes	0.9983	0.0016	21	50.5788	11	33926	No	44	31	0	High-quality	High-quality	100	AAI-based (high-confidence)	0	1	NA	NA	NA	0
g_58.vir_3	g_58	NZ_JADOXW010000034.1|provirus_36988_95312	GCF_022507245.1_ASM2250724v1	P. odoriferum	A367-S5-N16	NZ_JADOXW010000034.1	36988	95312	Y	58325	Provirus	Viruses;Duplodnaviria;Heunggongvirae;Uroviricota;Caudoviricetes	0.9981	0.0017	20	72.1062	11	58325	No	84	37	0	High-quality	High-quality	100	AAI-based (medium-confidence)	0	1	contig >1.5x longer than expected genome length	NA	NA	0
g_58.vir_4	g_58	NZ_JADOXW010000036.1|provirus_367_23678	GCF_022507245.1_ASM2250724v1	P. odoriferum	A367-S5-N16	NZ_JADOXW010000036.1	367	23678	Y	23312	Provirus	Viruses;Duplodnaviria;Heunggongvirae;Uroviricota;Caudoviricetes	0.9967	0.0021	7	23.5318	11	23312	No	29	13	1	Medium-quality	Genome-fragment	69.55	AAI-based (medium-confidence)	0	1	NA	NA	NA	0
g_59.vir_1	g_59	NZ_JADOXV010000036.1|provirus_43078_67136	GCF_022507255.1_ASM2250725v1	P. versatile	A165-S18-M16	NZ_JADOXV010000036.1	43078	67136	Y	24059	Provirus	Viruses;Duplodnaviria;Heunggongvirae;Uroviricota;Caudoviricetes	0.9987	0.0013	2	31.4905	11	24059	No	31	19	2	Low-quality	Genome-fragment	49.65	AAI-based (high-confidence)	0	1	NA	NA	NA	0
g_59.vir_2	g_59	NZ_JADOXV010000019.1|provirus_57139_90408	GCF_022507255.1_ASM2250725v1	P. versatile	A165-S18-M16	NZ_JADOXV010000019.1	57139	90408	Y	33270	Provirus	Viruses;Duplodnaviria;Heunggongvirae;Uroviricota;Caudoviricetes	0.9986	0.0014	21	51.1739	11	33270	No	43	32	0	High-quality	High-quality	100	AAI-based (high-confidence)	0	1	NA	NA	NA	0
g_59.vir_3	g_59	NZ_JADOXV010000035.1|provirus_45849_60130	GCF_022507255.1_ASM2250725v1	P. versatile	A165-S18-M16	NZ_JADOXV010000035.1	45849	60130	Y	14282	Provirus	Viruses;Duplodnaviria;Heunggongvirae;Uroviricota;Caudoviricetes	0.9984	0.0014	2	22.8299	11	14282	No	19	11	0	Low-quality	Genome-fragment	37.17	AAI-based (medium-confidence)	0	1	NA	NA	NA	0
g_59.vir_4	g_59	NZ_JADOXV010000048.1|provirus_30691_50773	GCF_022507255.1_ASM2250725v1	P. versatile	A165-S18-M16	NZ_JADOXV010000048.1	30691	50773	Y	20083	Provirus	Viruses;Duplodnaviria;Heunggongvirae;Uroviricota;Caudoviricetes	0.998	0.0016	10	28.1624	11	20083	No	24	14	1	Medium-quality	Genome-fragment	54.13	AAI-based (medium-confidence)	0	1	NA	NA	NA	0
g_59.vir_5	g_59	NZ_JADOXV010000013.1|provirus_120456_136308	GCF_022507255.1_ASM2250725v1	P. versatile	A165-S18-M16	NZ_JADOXV010000013.1	120456	136308	Y	15853	Provirus	Viruses;Duplodnaviria;Heunggongvirae;Uroviricota;Caudoviricetes	0.9968	0.0019	1	14.0556	11	15853	No	24	5	1	Medium-quality	Genome-fragment	50.08	AAI-based (medium-confidence)	0	1	NA	NA	NA	0
g_60.vir_1	g_60	NZ_JADOXZ010000013.1|provirus_18238_36164	GCF_022507225.1_ASM2250722v1	P. brasiliense	A79-S20-O15	NZ_JADOXZ010000013.1	18238	36164	Y	17927	Provirus	Viruses;Duplodnaviria;Heunggongvirae;Uroviricota;Caudoviricetes	0.9985	0.0015	10	29.7403	11	17927	No	22	16	0	Low-quality	Genome-fragment	48.32	AAI-based (medium-confidence)	0	1	NA	NA	NA	0
g_61.vir_1	g_61	NZ_CP045098.1|provirus_4280368_4331529	GCF_022392805.1_ASM2239280v1	P. carotovorum	ZM1	NZ_CP045098.1	4280368	4326864	Y	46497	Provirus	Viruses;Duplodnaviria;Heunggongvirae;Uroviricota;Caudoviricetes	0.9985	0.0015	10	74.4836	11	51162	Yes	67	38	2	High-quality	High-quality	95.96	AAI-based (high-confidence)	9.12	1	NA	viral,host	1-46497,46498-51162	1
g_61.vir_2	g_61	NZ_CP045098.1|provirus_1946357_1984869	GCF_022392805.1_ASM2239280v1	P. carotovorum	ZM1	NZ_CP045098.1	1948204	1984869	Y	36666	Provirus	Viruses;Duplodnaviria;Heunggongvirae;Uroviricota;Caudoviricetes	0.9982	0.0017	23	50.4073	11	38513	Yes	44	30	2	High-quality	High-quality	100	AAI-based (high-confidence)	4.8	1	NA	host,viral	1-1847,1848-38513	1
g_61.vir_3	g_61	NZ_CP045098.1|provirus_3152410_3168190	GCF_022392805.1_ASM2239280v1	P. carotovorum	ZM1	NZ_CP045098.1	3152410	3168190	Y	15781	Provirus	Viruses;Duplodnaviria;Heunggongvirae;Uroviricota;Caudoviricetes	0.9977	0.0019	10	27.0065	11	15781	No	21	14	0	Low-quality	Genome-fragment	42.54	AAI-based (medium-confidence)	0	1	NA	NA	NA	0
g_62.vir_1	g_62	NZ_CP045097.1|provirus_767652_783504	GCF_022392325.1_ASM2239232v1	P. versatile	RC5297	NZ_CP045097.1	767652	783504	Y	15853	Provirus	Viruses;Duplodnaviria;Heunggongvirae;Uroviricota;Caudoviricetes	0.9968	0.0032	1	14.0556	11	15853	No	24	5	1	Medium-quality	Genome-fragment	50.08	AAI-based (medium-confidence)	0	1	NA	NA	NA	0
g_62.vir_2	g_62	NZ_CP045097.1|provirus_2823984_2840525	GCF_022392325.1_ASM2239232v1	P. versatile	RC5297	NZ_CP045097.1	2823984	2840525	Y	16542	Provirus	Viruses;Duplodnaviria;Heunggongvirae;Uroviricota;Caudoviricetes	0.9946	0.0043	10	27.1504	11	16542	No	21	14	0	Low-quality	Genome-fragment	44.59	AAI-based (medium-confidence)	0	1	NA	NA	NA	0
g_63.vir_1	g_63	NZ_CP092039.1|provirus_4048762_4097817	GCF_022220705.1_ASM2222070v1	P. brasiliense	130	NZ_CP092039.1	4048762	4097817	Y	49056	Provirus	Viruses;Duplodnaviria;Heunggongvirae;Uroviricota;Caudoviricetes	0.9988	0.0012	10	70.5538	11	49056	No	64	38	2	High-quality	High-quality	100	AAI-based (high-confidence)	0	1	NA	NA	NA	0
g_63.vir_2	g_63	NZ_CP092039.1|provirus_2874258_2889506	GCF_022220705.1_ASM2222070v1	P. brasiliense	130	NZ_CP092039.1	2874258	2889506	Y	15249	Provirus	Viruses;Duplodnaviria;Heunggongvirae;Uroviricota;Caudoviricetes	0.9984	0.0014	10	27.7409	11	15249	No	20	14	0	Low-quality	Genome-fragment	41.1	AAI-based (medium-confidence)	0	1	NA	NA	NA	0
g_63.vir_3	g_63	NZ_CP092039.1|provirus_1484649_1495610	GCF_022220705.1_ASM2222070v1	P. brasiliense	130	NZ_CP092039.1	1484649	1495610	Y	10962	Provirus	Viruses;Duplodnaviria;Heunggongvirae;Uroviricota;Caudoviricetes	0.9926	0.0034	1	7.6814	11	10962	No	12	3	0	Low-quality	Genome-fragment	30.46	HMM-based (lower-bound)	0	1	NA	NA	NA	0
g_64.vir_1	g_64	NZ_JAKNTB010000001.1|provirus_237036_272926	GCF_022172285.1_ASM2217228v1	P. brasiliense	BD163	NZ_JAKNTB010000001.1	237036	272926	Y	35891	Provirus	Viruses;Duplodnaviria;Heunggongvirae;Uroviricota;Caudoviricetes	0.9986	0.0014	19	57.547	11	35891	No	50	30	0	High-quality	High-quality	96.77	AAI-based (high-confidence)	0	1	NA	NA	NA	0
g_64.vir_2	g_64	NZ_JAKNTB010000001.1|provirus_1560863_1577007	GCF_022172285.1_ASM2217228v1	P. brasiliense	BD163	NZ_JAKNTB010000001.1	1560863	1577007	Y	16145	Provirus	Viruses;Duplodnaviria;Heunggongvirae;Uroviricota;Caudoviricetes	0.9985	0.0014	11	28.7819	11	16145	No	21	15	0	Low-quality	Genome-fragment	43.52	AAI-based (medium-confidence)	0	1	NA	NA	NA	0
g_64.vir_3	g_64	NZ_JAKNTB010000001.1|provirus_626490_651265	GCF_022172285.1_ASM2217228v1	P. brasiliense	BD163	NZ_JAKNTB010000001.1	626490	651265	Y	24776	Provirus	Viruses;Duplodnaviria;Heunggongvirae;Uroviricota;Caudoviricetes	0.9966	0.0021	7	20.5794	11	24776	No	28	11	1	Medium-quality	Genome-fragment	73.92	AAI-based (medium-confidence)	0	1	NA	NA	NA	0
g_64.vir_4	g_64	NZ_JAKNTB010000017.1	GCF_022172285.1_ASM2217228v1	P. brasiliense	BD163	NZ_JAKNTB010000017.1	NA	NA	N	9483	No terminal repeats	Unclassified	0.7188	0.0719	0	0.681	11	9483	No	1	0	1	Not-determined	Genome-fragment	NA	NA	0	1	no viral genes detected	NA	NA	0
g_65.vir_1	g_65	NZ_LXFY01000034.1|provirus_23445_55730	GCF_021432585.1_ASM2143258v1	P. punjabense	IFB5596	NZ_LXFY01000034.1	23445	55730	Y	32286	Provirus	Viruses;Duplodnaviria;Heunggongvirae;Uroviricota;Caudoviricetes	0.9987	0.0013	14	54.0221	11	32286	No	40	26	1	High-quality	High-quality	100	AAI-based (high-confidence)	0	1	NA	NA	NA	0
g_65.vir_2	g_65	NZ_LXFY01000029.1|provirus_233386_248820	GCF_021432585.1_ASM2143258v1	P. punjabense	IFB5596	NZ_LXFY01000029.1	233386	248820	Y	15435	Provirus	Viruses;Duplodnaviria;Heunggongvirae;Uroviricota;Caudoviricetes	0.9985	0.0014	10	27.3556	11	15435	No	20	14	0	Low-quality	Genome-fragment	41.6	AAI-based (medium-confidence)	0	1	NA	NA	NA	0
g_65.vir_3	g_65	NZ_LXFY01000019.1|provirus_12908_20184	GCF_021432585.1_ASM2143258v1	P. punjabense	IFB5596	NZ_LXFY01000019.1	12908	20184	Y	7277	Provirus	Viruses;Duplodnaviria;Heunggongvirae;Uroviricota;Caudoviricetes	0.9983	0.0015	5	12.421	11	7277	No	15	5	0	Low-quality	Genome-fragment	22.44	AAI-based (high-confidence)	0	1	NA	NA	NA	0
g_65.vir_4	g_65	NZ_LXFY01000001.1|provirus_96151_126081	GCF_021432585.1_ASM2143258v1	P. punjabense	IFB5596	NZ_LXFY01000001.1	96151	126081	Y	29931	Provirus	Viruses;Duplodnaviria;Heunggongvirae;Uroviricota;Caudoviricetes	0.9983	0.0016	12	48.1992	11	29931	No	37	19	0	High-quality	High-quality	99.09	AAI-based (high-confidence)	0	1	NA	NA	NA	0
g_65.vir_5	g_65	NZ_LXFY01000003.1|provirus_2_27536	GCF_021432585.1_ASM2143258v1	P. punjabense	IFB5596	NZ_LXFY01000003.1	2	27536	Y	27535	Provirus	Viruses;Duplodnaviria;Heunggongvirae;Uroviricota;Caudoviricetes	0.9982	0.0016	17	36.3771	11	27535	No	35	27	1	Medium-quality	Genome-fragment	82.35	AAI-based (high-confidence)	0	1	NA	NA	NA	0
g_65.vir_6	g_65	NZ_LXFY01000008.1|provirus_76151_93374	GCF_021432585.1_ASM2143258v1	P. punjabense	IFB5596	NZ_LXFY01000008.1	76151	93374	Y	17224	Provirus	Viruses;Duplodnaviria;Heunggongvirae;Uroviricota;Caudoviricetes	0.9971	0.0018	1	13.7886	11	17224	No	22	4	0	Low-quality	Genome-fragment	30.45	HMM-based (lower-bound)	0	1	NA	NA	NA	0
g_66.vir_1	g_66	NZ_CAKLIC010000008.1|provirus_72225_86691	GCF_922011625.1_Pectobacterium_versatile_A56-GEAM-M15	P. versatile	NA	NZ_CAKLIC010000008.1	72225	86691	Y	14467	Provirus	Viruses;Duplodnaviria;Heunggongvirae;Uroviricota;Caudoviricetes	0.9982	0.0018	2	16.4658	11	14467	No	17	3	0	Low-quality	Genome-fragment	25.24	HMM-based (lower-bound)	0	1	NA	NA	NA	0
g_66.vir_2	g_66	NZ_CAKLIC010000015.1|provirus_281335_291185	GCF_922011625.1_Pectobacterium_versatile_A56-GEAM-M15	P. versatile	NA	NZ_CAKLIC010000015.1	281335	291185	Y	9851	Provirus	Viruses;Duplodnaviria;Heunggongvirae;Uroviricota;Caudoviricetes	0.9982	0.0018	1	14.9986	11	9851	No	16	1	0	Low-quality	Genome-fragment	6.62	HMM-based (lower-bound)	0	1	NA	NA	NA	0
g_66.vir_3	g_66	NZ_CAKLIC010000003.1|provirus_75035_92067	GCF_922011625.1_Pectobacterium_versatile_A56-GEAM-M15	P. versatile	NA	NZ_CAKLIC010000003.1	75035	92067	Y	17033	Provirus	Viruses;Duplodnaviria;Heunggongvirae;Uroviricota;Caudoviricetes	0.998	0.0019	10	28.3395	11	17033	No	22	14	0	Low-quality	Genome-fragment	45.88	AAI-based (medium-confidence)	0	1	NA	NA	NA	0
g_66.vir_4	g_66	NZ_CAKLIC010000034.1|provirus_9816_25711	GCF_922011625.1_Pectobacterium_versatile_A56-GEAM-M15	P. versatile	NA	NZ_CAKLIC010000034.1	9816	25711	Y	15896	Provirus	Viruses;Duplodnaviria;Heunggongvirae;Uroviricota;Caudoviricetes	0.9975	0.002	1	14.9851	11	15896	No	24	5	0	Low-quality	Genome-fragment	46.67	AAI-based (medium-confidence)	0	1	NA	NA	NA	0
g_67.vir_1	g_67	NZ_CAKLIG010000009.1|provirus_320_54517	GCF_922013345.1_Pectobacterium_versatile_LMG2424	P. versatile	NA	NZ_CAKLIG010000009.1	7491	54517	Y	47027	Provirus	Viruses;Duplodnaviria;Heunggongvirae;Uroviricota;Caudoviricetes	0.9986	0.0014	11	67.5533	11	54198	Yes	72	35	4	High-quality	High-quality	97.05	AAI-based (high-confidence)	13.23	1	NA	host,viral	1-7171,7172-54198	1
g_67.vir_2	g_67	NZ_CAKLIG010000005.1|provirus_88819_106033	GCF_922013345.1_Pectobacterium_versatile_LMG2424	P. versatile	NA	NZ_CAKLIG010000005.1	88819	106033	Y	17215	Provirus	Viruses;Duplodnaviria;Heunggongvirae;Uroviricota;Caudoviricetes	0.9981	0.0017	10	28.8687	11	17215	No	22	14	0	Low-quality	Genome-fragment	46.37	AAI-based (medium-confidence)	0	1	NA	NA	NA	0
g_67.vir_3	g_67	NZ_CAKLIG010000040.1|provirus_421_30275	GCF_922013345.1_Pectobacterium_versatile_LMG2424	P. versatile	NA	NZ_CAKLIG010000040.1	421	26614	Y	26194	Provirus	Viruses;Duplodnaviria;Heunggongvirae;Uroviricota;Caudoviricetes	0.9971	0.0021	19	32.6027	11	29855	Yes	33	23	2	Medium-quality	Genome-fragment	77.95	AAI-based (medium-confidence)	12.26	1	NA	viral,host	1-26194,26195-29855	1
g_67.vir_4	g_67	NZ_CAKLIG010000017.1|provirus_100421_110654	GCF_922013345.1_Pectobacterium_versatile_LMG2424	P. versatile	NA	NZ_CAKLIG010000017.1	100421	110654	Y	10234	Provirus	Viruses;Duplodnaviria;Heunggongvirae;Uroviricota;Caudoviricetes	0.997	0.0023	2	18.6472	11	10234	No	19	9	0	Low-quality	Genome-fragment	29.8	AAI-based (medium-confidence)	0	1	NA	NA	NA	0
g_68.vir_1	g_68	NZ_CAKLHZ010000001.1|provirus_633240_650272	GCF_922011735.1_Pectobacterium_versatile_A550-S10-A17	P. versatile	NA	NZ_CAKLHZ010000001.1	633240	650272	Y	17033	Provirus	Viruses;Duplodnaviria;Heunggongvirae;Uroviricota;Caudoviricetes	0.9979	0.0021	10	28.3395	11	17033	No	22	14	0	Low-quality	Genome-fragment	45.88	AAI-based (medium-confidence)	0	1	NA	NA	NA	0
g_68.vir_2	g_68	NZ_CAKLHZ010000003.1|provirus_559179_596976	GCF_922011735.1_Pectobacterium_versatile_A550-S10-A17	P. versatile	NA	NZ_CAKLHZ010000003.1	559179	596976	Y	37798	Provirus	Viruses;Duplodnaviria;Heunggongvirae;Uroviricota;Caudoviricetes	0.9977	0.0022	13	44.569	11	37798	No	46	19	0	High-quality	High-quality	100	AAI-based (high-confidence)	0	1	NA	NA	NA	0
g_68.vir_3	g_68	NZ_CAKLHZ010000009.1|provirus_60369_83623	GCF_922011735.1_Pectobacterium_versatile_A550-S10-A17	P. versatile	NA	NZ_CAKLHZ010000009.1	60369	76168	Y	15800	Provirus	Viruses;Duplodnaviria;Heunggongvirae;Uroviricota;Caudoviricetes	0.9959	0.0028	1	21.2639	11	23255	Yes	26	3	5	Low-quality	Genome-fragment	29.67	HMM-based (lower-bound)	32.06	1	NA	viral,host	1-15800,15801-23255	1
g_69.vir_1	g_69	NZ_CAKLIU010000004.1|provirus_15186_74664	GCF_922030705.1_Pectobacterium_versatile_LMG2411	P. versatile	NA	NZ_CAKLIU010000004.1	15186	69437	Y	54252	Provirus	Viruses;Duplodnaviria;Heunggongvirae;Uroviricota;Caudoviricetes	0.9984	0.0016	7	74.9381	11	59479	Yes	67	38	2	Medium-quality	Genome-fragment	83.44	AAI-based (medium-confidence)	8.79	1	NA	viral,host	1-54252,54253-59479	1
g_69.vir_2	g_69	NZ_CAKLIU010000019.1|provirus_2_14948	GCF_922030705.1_Pectobacterium_versatile_LMG2411	P. versatile	NA	NZ_CAKLIU010000019.1	2	14948	Y	14947	Provirus	Viruses;Duplodnaviria;Heunggongvirae;Uroviricota;Caudoviricetes	0.9983	0.0017	10	27.5357	11	14947	No	21	14	0	Low-quality	Genome-fragment	40.26	AAI-based (medium-confidence)	0	1	NA	NA	NA	0
g_69.vir_3	g_69	NZ_CAKLIU010000029.1	GCF_922030705.1_Pectobacterium_versatile_LMG2411	P. versatile	NA	NZ_CAKLIU010000029.1	NA	NA	N	5503	No terminal repeats	Viruses;Duplodnaviria;Heunggongvirae;Uroviricota;Caudoviricetes	0.904	0.0331	0	1.7086	11	5503	No	1	0	0	Not-determined	Genome-fragment	NA	NA	0	1	no viral genes detected	NA	NA	0
g_70.vir_1	g_70	NZ_CAKLIA010000008.1|provirus_91367_107522	GCF_922011655.1_Pectobacterium_versatile_CFBP7359.1	P. versatile	NA	NZ_CAKLIA010000008.1	91367	107522	Y	16156	Provirus	Viruses;Duplodnaviria;Heunggongvirae;Uroviricota;Caudoviricetes	0.9984	0.0016	10	27.932	11	16156	No	21	15	0	Low-quality	Genome-fragment	43.52	AAI-based (medium-confidence)	0	1	NA	NA	NA	0
g_70.vir_2	g_70	NZ_CAKLIA010000019.1|provirus_26545_51788	GCF_922011655.1_Pectobacterium_versatile_CFBP7359.1	P. versatile	NA	NZ_CAKLIA010000019.1	33206	51788	Y	18583	Provirus	Viruses;Duplodnaviria;Heunggongvirae;Uroviricota;Caudoviricetes	0.9972	0.0022	3	25.974	11	25244	Yes	30	5	2	Low-quality	Genome-fragment	31.39	HMM-based (lower-bound)	26.39	1	NA	host,viral	1-6661,6662-25244	1
g_71.vir_1	g_71	NZ_CAKLID010000001.1|provirus_771043_788550	GCF_922013315.1_Pectobacterium_versatile_LMG2412	P. versatile	NA	NZ_CAKLID010000001.1	771043	788550	Y	17508	Provirus	Viruses;Duplodnaviria;Heunggongvirae;Uroviricota;Caudoviricetes	0.9983	0.0017	10	28.4611	11	17508	No	22	16	0	Low-quality	Genome-fragment	47.16	AAI-based (medium-confidence)	0	1	NA	NA	NA	0
g_72.vir_1	g_72	NZ_CAKLIB010000001.1|provirus_365502_382009	GCF_922011615.1_Pectobacterium_versatile_A139-S21-M15	P. versatile	NA	NZ_CAKLIB010000001.1	365502	382009	Y	16508	Provirus	Viruses;Duplodnaviria;Heunggongvirae;Uroviricota;Caudoviricetes	0.9984	0.0016	10	27.561	11	16508	No	21	14	0	Low-quality	Genome-fragment	44.5	AAI-based (medium-confidence)	0	1	NA	NA	NA	0
g_72.vir_2	g_72	NZ_CAKLIB010000002.1|provirus_80839_128518	GCF_922011615.1_Pectobacterium_versatile_A139-S21-M15	P. versatile	NA	NZ_CAKLIB010000002.1	83279	119671	Y	36393	Provirus	Viruses;Duplodnaviria;Heunggongvirae;Uroviricota;Caudoviricetes	0.9979	0.0019	20	56.389	11	47680	Yes	51	31	4	Complete	High-quality	100	Provirus (high-confidence)	23.67	1	NA	host,viral,host	1-2440,2441-38833,38834-47680	1
g_72.vir_3	g_72	NZ_CAKLIB010000007.1|provirus_64575_82476	GCF_922011615.1_Pectobacterium_versatile_A139-S21-M15	P. versatile	NA	NZ_CAKLIB010000007.1	64575	82476	Y	17902	Provirus	Viruses;Duplodnaviria;Heunggongvirae;Uroviricota;Caudoviricetes	0.9964	0.0025	2	13.6563	11	17902	No	22	1	4	Low-quality	Genome-fragment	11.48	HMM-based (lower-bound)	0	1	NA	NA	NA	0
g_72.vir_4	g_72	NZ_CAKLIB010000062.1	GCF_922011615.1_Pectobacterium_versatile_A139-S21-M15	P. versatile	NA	NZ_CAKLIB010000062.1	NA	NA	N	8842	No terminal repeats	Viruses;Duplodnaviria;Heunggongvirae;Uroviricota;Caudoviricetes	0.8663	0.0353	0	2.5404	11	8842	Yes	6	1	1	Low-quality	Genome-fragment	1.77	HMM-based (lower-bound)	50.31	1	NA	host,viral	1-4448,4449-8842	1
g_73.vir_1	g_73	NZ_CAKLIS010000004.1|provirus_23579_39851	GCF_922022605.1_Pectobacterium_versatile_A619-S1-N17	P. versatile	NA	NZ_CAKLIS010000004.1	23579	39851	Y	16273	Provirus	Viruses;Duplodnaviria;Heunggongvirae;Uroviricota;Caudoviricetes	0.9984	0.0016	11	28.5767	11	16273	No	21	15	0	Low-quality	Genome-fragment	43.86	AAI-based (medium-confidence)	0	1	NA	NA	NA	0
g_73.vir_2	g_73	NZ_CAKLIS010000003.1|provirus_24_17299	GCF_922022605.1_Pectobacterium_versatile_A619-S1-N17	P. versatile	NA	NZ_CAKLIS010000003.1	24	14229	Y	14206	Provirus	Viruses;Duplodnaviria;Heunggongvirae;Uroviricota;Caudoviricetes	0.9981	0.0017	10	16.1536	11	17276	Yes	17	11	2	Low-quality	Genome-fragment	42.74	AAI-based (high-confidence)	17.77	1.01	NA	viral,host	1-14206,14207-17276	1
g_73.vir_3	g_73	NZ_CAKLIS010000025.1	GCF_922022605.1_Pectobacterium_versatile_A619-S1-N17	P. versatile	NA	NZ_CAKLIS010000025.1	NA	NA	N	26464	No terminal repeats	Viruses;Duplodnaviria;Heunggongvirae;Uroviricota;Caudoviricetes	0.997	0.0021	10	37.6559	11	26464	No	38	21	0	Medium-quality	Genome-fragment	80.74	AAI-based (high-confidence)	0	1	NA	NA	NA	0
g_73.vir_4	g_73	NZ_CAKLIS010000036.1|provirus_25646_41961	GCF_922022605.1_Pectobacterium_versatile_A619-S1-N17	P. versatile	NA	NZ_CAKLIS010000036.1	25646	41961	Y	16316	Provirus	Viruses;Duplodnaviria;Heunggongvirae;Uroviricota;Caudoviricetes	0.9954	0.0028	1	13.6724	11	16316	No	25	4	0	Low-quality	Genome-fragment	29.49	HMM-based (lower-bound)	0	1	NA	NA	NA	0
g_73.vir_5	g_73	NZ_CAKLIS010000058.1	GCF_922022605.1_Pectobacterium_versatile_A619-S1-N17	P. versatile	NA	NZ_CAKLIS010000058.1	NA	NA	N	7743	No terminal repeats	Viruses;Duplodnaviria;Heunggongvirae;Uroviricota;Caudoviricetes	0.7509	0.052	0	1.6198	11	7743	No	6	1	0	Low-quality	Genome-fragment	3.13	HMM-based (lower-bound)	0	1	NA	NA	NA	0
g_74.vir_1	g_74	NZ_CAKLIH010000016.1|provirus_1_14164	GCF_922014665.1_Pectobacterium_brasiliense_LMG2407	P. brasiliense	NA	NZ_CAKLIH010000016.1	1	14164	Y	14164	Provirus	Viruses;Duplodnaviria;Heunggongvirae;Uroviricota;Caudoviricetes	0.9987	0.0013	10	27.7409	11	14164	No	19	14	0	Low-quality	Genome-fragment	38.18	AAI-based (medium-confidence)	0	1	NA	NA	NA	0
g_74.vir_2	g_74	NZ_CAKLIH010000019.1|provirus_9637_26264	GCF_922014665.1_Pectobacterium_brasiliense_LMG2407	P. brasiliense	NA	NZ_CAKLIH010000019.1	9637	26264	Y	16628	Provirus	Viruses;Duplodnaviria;Heunggongvirae;Uroviricota;Caudoviricetes	0.9971	0.0021	1	17.3072	11	16628	No	30	3	0	Low-quality	Genome-fragment	23.42	HMM-based (lower-bound)	0	1	NA	NA	NA	0
g_74.vir_3	g_74	NZ_CAKLIH010000056.1	GCF_922014665.1_Pectobacterium_brasiliense_LMG2407	P. brasiliense	NA	NZ_CAKLIH010000056.1	NA	NA	N	4156	ITR	Viruses;Duplodnaviria;Heunggongvirae;Uroviricota;Caudoviricetes	0.9961	0.0027	2	4.0462	11	4156	No	3	3	0	Low-quality	Genome-fragment	10.51	AAI-based (medium-confidence)	0	1.01	low-confidence ITR	NA	NA	0
g_75.vir_1	g_75	NZ_CAKLIE010000027.1|provirus_9000_25496	GCF_922013215.1_Pectobacterium_versatile_A222-S6-N16	P. versatile	NA	NZ_CAKLIE010000027.1	9000	25496	Y	16497	Provirus	Viruses;Duplodnaviria;Heunggongvirae;Uroviricota;Caudoviricetes	0.9975	0.0025	10	27.1504	11	16497	No	21	14	0	Low-quality	Genome-fragment	44.44	AAI-based (medium-confidence)	0	1	NA	NA	NA	0
g_76.vir_1	g_76	NZ_CAKLIJ010000025.1|provirus_79347_99439	GCF_922016725.1_Pectobacterium_versatile_A155-S5-M16	P. versatile	NA	NZ_CAKLIJ010000025.1	79347	99439	Y	20093	Provirus	Viruses;Duplodnaviria;Heunggongvirae;Uroviricota;Caudoviricetes	0.9982	0.0018	4	22.644	11	20093	No	30	4	0	Low-quality	Genome-fragment	33.08	HMM-based (lower-bound)	0	1	NA	NA	NA	0
g_76.vir_2	g_76	NZ_CAKLIJ010000005.1|provirus_110731_129193	GCF_922016725.1_Pectobacterium_versatile_A155-S5-M16	P. versatile	NA	NZ_CAKLIJ010000005.1	110731	129193	Y	18463	Provirus	Viruses;Duplodnaviria;Heunggongvirae;Uroviricota;Caudoviricetes	0.9964	0.0027	10	29.9162	11	18463	No	24	16	0	Low-quality	Genome-fragment	49.76	AAI-based (medium-confidence)	0	1	NA	NA	NA	0
g_77.vir_1	g_77	NZ_CAKLIL010000019.1|provirus_3_14874	GCF_922019785.1_Pectobacterium_versatile_A82-S18-O15	P. versatile	NA	NZ_CAKLIL010000019.1	3	14874	Y	14872	Provirus	Viruses;Duplodnaviria;Heunggongvirae;Uroviricota;Caudoviricetes	0.9981	0.0019	10	27.561	11	14872	No	20	14	0	Low-quality	Genome-fragment	40.09	AAI-based (medium-confidence)	0	1	NA	NA	NA	0
g_78.vir_1	g_78	NZ_CAKLIV010000016.1|provirus_229205_239772	GCF_922031085.1_Pectobacterium_versatile_A197-S18-M16	P. versatile	NA	NZ_CAKLIV010000016.1	229205	239772	Y	10568	Provirus	Viruses;Duplodnaviria;Heunggongvirae;Uroviricota;Caudoviricetes	0.9986	0.0014	7	14.7954	11	10568	No	11	9	0	Low-quality	Genome-fragment	28.45	AAI-based (medium-confidence)	0	1	NA	NA	NA	0
g_78.vir_2	g_78	NZ_CAKLIV010000005.1|provirus_64_5512	GCF_922031085.1_Pectobacterium_versatile_A197-S18-M16	P. versatile	NA	NZ_CAKLIV010000005.1	64	5512	Y	5449	Provirus	Viruses;Duplodnaviria;Heunggongvirae;Uroviricota;Caudoviricetes	0.9968	0.0023	3	13.1366	11	5449	No	10	6	0	Low-quality	Genome-fragment	14.69	AAI-based (high-confidence)	0	1	NA	NA	NA	0
g_78.vir_3	g_78	NZ_CAKLIV010000055.1	GCF_922031085.1_Pectobacterium_versatile_A197-S18-M16	P. versatile	NA	NZ_CAKLIV010000055.1	NA	NA	N	3620	No terminal repeats	Viruses;Varidnaviria;Bamfordvirae;Nucleocytoviricota;Megaviricetes;Algavirales	0.9143	0.0301	0	1.7183	11	3620	No	5	0	0	Not-determined	Genome-fragment	NA	NA	0	1.01	no viral genes detected	NA	NA	0
g_79.vir_1	g_79	NZ_CAKLIY010000003.1|provirus_339266_354164	GCF_922037565.1_Pectobacterium_polaris_LMG2406	P. polaris	NA	NZ_CAKLIY010000003.1	339266	354164	Y	14899	Provirus	Viruses;Duplodnaviria;Heunggongvirae;Uroviricota;Caudoviricetes	0.9986	0.0014	4	19.0496	11	14899	No	18	3	0	Low-quality	Genome-fragment	25.99	HMM-based (lower-bound)	0	1	NA	NA	NA	0
g_79.vir_2	g_79	NZ_CAKLIY010000008.1|provirus_211667_232975	GCF_922037565.1_Pectobacterium_polaris_LMG2406	P. polaris	NA	NZ_CAKLIY010000008.1	211667	232975	Y	21309	Provirus	Viruses;Duplodnaviria;Heunggongvirae;Uroviricota;Caudoviricetes	0.9976	0.0019	11	29.5238	11	21309	No	25	16	1	Medium-quality	Genome-fragment	57.4	AAI-based (medium-confidence)	0	1	NA	NA	NA	0
g_80.vir_1	g_80	NZ_CAKLIN010000006.1|provirus_69320_86372	GCF_922021645.1_Pectobacterium_versatile_LMG2413	P. versatile	NA	NZ_CAKLIN010000006.1	69320	86372	Y	17053	Provirus	Viruses;Duplodnaviria;Heunggongvirae;Uroviricota;Caudoviricetes	0.9975	0.0025	10	28.8687	11	17053	No	22	14	0	Low-quality	Genome-fragment	45.96	AAI-based (medium-confidence)	0	1	NA	NA	NA	0
g_81.vir_1	g_81	NZ_CAKLIQ010000017.1|provirus_157374_210403	GCF_922021985.1_Pectobacterium_versatile_A167-S22-M16	P. versatile	NA	NZ_CAKLIQ010000017.1	157374	210403	Y	53030	Provirus	Viruses;Duplodnaviria;Heunggongvirae;Uroviricota;Caudoviricetes	0.9988	0.0012	9	85.9671	11	53030	No	77	46	0	High-quality	High-quality	100	AAI-based (high-confidence)	0	1	NA	NA	NA	0
g_81.vir_2	g_81	NZ_CAKLIQ010000032.1|provirus_33020_50230	GCF_922021985.1_Pectobacterium_versatile_A167-S22-M16	P. versatile	NA	NZ_CAKLIQ010000032.1	33020	50230	Y	17211	Provirus	Viruses;Duplodnaviria;Heunggongvirae;Uroviricota;Caudoviricetes	0.9979	0.0017	10	28.8687	11	17211	No	22	14	0	Low-quality	Genome-fragment	46.36	AAI-based (medium-confidence)	0	1	NA	NA	NA	0
g_81.vir_3	g_81	NZ_CAKLIQ010000049.1|provirus_36760_74163	GCF_922021985.1_Pectobacterium_versatile_A167-S22-M16	P. versatile	NA	NZ_CAKLIQ010000049.1	39200	74163	Y	34964	Provirus	Viruses;Duplodnaviria;Heunggongvirae;Uroviricota;Caudoviricetes	0.9976	0.0019	21	48.9224	11	37404	Yes	46	32	3	High-quality	High-quality	100	AAI-based (high-confidence)	6.52	1	NA	host,viral	1-2440,2441-37404	1
g_82.vir_1	g_82	NZ_CAKLHY010000048.1	GCF_922011605.1_Pectobacterium_versatile_A792-S21-N17	P. versatile	NA	NZ_CAKLHY010000048.1	NA	NA	N	2154	No terminal repeats	Viruses;Duplodnaviria;Heunggongvirae;Uroviricota;Caudoviricetes	0.9987	0.0013	1	4.4784	11	2154	No	3	0	0	Not-determined	Genome-fragment	NA	NA	0	1	no viral genes detected	NA	NA	0
g_82.vir_2	g_82	NZ_CAKLHY010000003.1|provirus_2_6351	GCF_922011605.1_Pectobacterium_versatile_A792-S21-N17	P. versatile	NA	NZ_CAKLHY010000003.1	2	6351	Y	6350	Provirus	Viruses;Duplodnaviria;Heunggongvirae;Uroviricota;Caudoviricetes	0.9986	0.0013	3	8.7092	11	6350	No	8	4	0	Low-quality	Genome-fragment	13.43	AAI-based (medium-confidence)	0	1	NA	NA	NA	0
g_82.vir_3	g_82	NZ_CAKLHY010000003.1|provirus_24268_40422	GCF_922011605.1_Pectobacterium_versatile_A792-S21-N17	P. versatile	NA	NZ_CAKLHY010000003.1	24268	40422	Y	16155	Provirus	Viruses;Duplodnaviria;Heunggongvirae;Uroviricota;Caudoviricetes	0.9984	0.0014	10	27.932	11	16155	No	21	15	0	Low-quality	Genome-fragment	43.52	AAI-based (medium-confidence)	0	1	NA	NA	NA	0
g_82.vir_4	g_82	NZ_CAKLHY010000051.1	GCF_922011605.1_Pectobacterium_versatile_A792-S21-N17	P. versatile	NA	NZ_CAKLHY010000051.1	NA	NA	N	2936	No terminal repeats	Viruses;Duplodnaviria;Heunggongvirae;Uroviricota;Caudoviricetes	0.9981	0.0016	0	13.4357	11	2936	No	10	1	0	Low-quality	Genome-fragment	1.97	HMM-based (lower-bound)	0	1	NA	NA	NA	0
g_82.vir_5	g_82	NZ_CAKLHY010000059.1	GCF_922011605.1_Pectobacterium_versatile_A792-S21-N17	P. versatile	NA	NZ_CAKLHY010000059.1	NA	NA	N	560	No terminal repeats	Viruses;Duplodnaviria;Heunggongvirae;Uroviricota;Caudoviricetes	0.9753	0.0062	1	1.0419	11	560	No	1	0	0	Not-determined	Genome-fragment	NA	NA	0	1	no viral genes detected	NA	NA	0
g_83.vir_1	g_83	NZ_CAKLIX010000008.1|provirus_238773_256104	GCF_922037575.1_Pectobacterium_versatile_LMG2459	P. versatile	NA	NZ_CAKLIX010000008.1	238773	256104	Y	17332	Provirus	Viruses;Duplodnaviria;Heunggongvirae;Uroviricota;Caudoviricetes	0.9977	0.0023	10	28.4611	11	17332	No	22	16	0	Low-quality	Genome-fragment	46.72	AAI-based (medium-confidence)	0	1	NA	NA	NA	0
g_83.vir_2	g_83	NZ_CAKLIX010000004.1|provirus_221548_236267	GCF_922037575.1_Pectobacterium_versatile_LMG2459	P. versatile	NA	NZ_CAKLIX010000004.1	221548	236267	Y	14720	Provirus	Viruses;Duplodnaviria;Heunggongvirae;Uroviricota;Caudoviricetes	0.9818	0.0103	1	9.3997	11	14720	No	17	3	0	Low-quality	Genome-fragment	40.9	HMM-based (lower-bound)	0	1	NA	NA	NA	0
g_84.vir_1	g_84	NZ_CAKLIF010000019.1|provirus_126645_139523	GCF_922013185.1_Pectobacterium_versatile_A385-S18-F17	P. versatile	NA	NZ_CAKLIF010000019.1	126645	139523	Y	12879	Provirus	Viruses;Duplodnaviria;Heunggongvirae;Uroviricota;Caudoviricetes	0.9988	0.0012	7	23.5592	11	12879	No	16	9	0	Low-quality	Genome-fragment	42.69	AAI-based (high-confidence)	0	1	NA	NA	NA	0
g_84.vir_2	g_84	NZ_CAKLIF010000012.1|provirus_109213_168967	GCF_922013185.1_Pectobacterium_versatile_A385-S18-F17	P. versatile	NA	NZ_CAKLIF010000012.1	109213	168967	Y	59755	Provirus	Viruses;Duplodnaviria;Heunggongvirae;Uroviricota;Caudoviricetes	0.9985	0.0014	9	77.6832	11	59755	No	72	40	1	High-quality	High-quality	91.08	AAI-based (medium-confidence)	0	1	NA	NA	NA	0
g_84.vir_3	g_84	NZ_CAKLIF010000029.1|provirus_8908_27485	GCF_922013185.1_Pectobacterium_versatile_A385-S18-F17	P. versatile	NA	NZ_CAKLIF010000029.1	8908	27485	Y	18578	Provirus	Viruses;Duplodnaviria;Heunggongvirae;Uroviricota;Caudoviricetes	0.998	0.0016	11	31.2739	11	18578	No	24	17	0	Medium-quality	Genome-fragment	50.04	AAI-based (medium-confidence)	0	1	NA	NA	NA	0
g_84.vir_4	g_84	NZ_CAKLIF010000002.1|provirus_3_11361	GCF_922013185.1_Pectobacterium_versatile_A385-S18-F17	P. versatile	NA	NZ_CAKLIF010000002.1	3	11361	Y	11359	Provirus	Viruses;Duplodnaviria;Heunggongvirae;Uroviricota;Caudoviricetes	0.9965	0.002	2	11.6718	11	11359	No	15	7	0	Low-quality	Genome-fragment	33.51	AAI-based (high-confidence)	0	1	NA	NA	NA	0
g_84.vir_5	g_84	NZ_CAKLIF010000003.1|provirus_177621_203028	GCF_922013185.1_Pectobacterium_versatile_A385-S18-F17	P. versatile	NA	NZ_CAKLIF010000003.1	188262	203028	Y	14767	Provirus	Viruses;Duplodnaviria;Heunggongvirae;Uroviricota;Caudoviricetes	0.9925	0.0031	1	12.3499	11	25408	Yes	32	2	4	Low-quality	Genome-fragment	21.18	HMM-based (lower-bound)	41.88	1	NA	host,viral	1-10641,10642-25408	1
g_85.vir_1	g_85	NZ_CAKLIT010000023.1|provirus_219153_235324	GCF_922030515.1_Pectobacterium_versatile_A78-S20-O15	P. versatile	NA	NZ_CAKLIT010000023.1	219153	235324	Y	16172	Provirus	Viruses;Duplodnaviria;Heunggongvirae;Uroviricota;Caudoviricetes	0.9986	0.0014	11	28.6061	11	16172	No	21	15	0	Low-quality	Genome-fragment	43.59	AAI-based (medium-confidence)	0	1	NA	NA	NA	0
g_85.vir_2	g_85	NZ_CAKLIT010000023.1|provirus_102282_128908	GCF_922030515.1_Pectobacterium_versatile_A78-S20-O15	P. versatile	NA	NZ_CAKLIT010000023.1	102282	128908	Y	26627	Provirus	Viruses;Duplodnaviria;Heunggongvirae;Uroviricota;Caudoviricetes	0.997	0.0022	7	25.109	11	26627	No	33	14	1	Medium-quality	Genome-fragment	79.45	AAI-based (medium-confidence)	0	1	NA	NA	NA	0
g_86.vir_1	g_86	NZ_CAKLHX010000018.1|provirus_69567_88266	GCF_922011595.1_Pectobacterium_versatile_A80-S18-O15	P. versatile	NA	NZ_CAKLHX010000018.1	69567	88266	Y	18700	Provirus	Viruses;Duplodnaviria;Heunggongvirae;Uroviricota;Caudoviricetes	0.9976	0.0024	12	32.4813	11	18700	No	25	18	0	Medium-quality	Genome-fragment	50.37	AAI-based (medium-confidence)	0	1	NA	NA	NA	0
g_86.vir_2	g_86	NZ_CAKLHX010000032.1	GCF_922011595.1_Pectobacterium_versatile_A80-S18-O15	P. versatile	NA	NZ_CAKLHX010000032.1	NA	NA	N	2846	No terminal repeats	Viruses;Duplodnaviria;Heunggongvirae;Uroviricota;Caudoviricetes	0.9773	0.0125	0	1.3909	11	2846	No	1	0	1	Not-determined	Genome-fragment	NA	NA	0	1.08	no viral genes detected	NA	NA	0
g_87.vir_1	g_87	NZ_CAKLIK010000010.1|provirus_35010_79261	GCF_922016765.1_Pectobacterium_versatile_A482-MFV-J17	P. versatile	NA	NZ_CAKLIK010000010.1	35010	74631	Y	39622	Provirus	Viruses;Duplodnaviria;Heunggongvirae;Uroviricota;Caudoviricetes	0.9987	0.0013	14	76.4142	11	44252	Yes	60	34	2	High-quality	High-quality	93.69	AAI-based (medium-confidence)	10.46	1	NA	viral,host	1-39622,39623-44252	1
g_87.vir_2	g_87	NZ_CAKLIK010000001.1|provirus_335669_352697	GCF_922016765.1_Pectobacterium_versatile_A482-MFV-J17	P. versatile	NA	NZ_CAKLIK010000001.1	335669	352697	Y	17029	Provirus	Viruses;Duplodnaviria;Heunggongvirae;Uroviricota;Caudoviricetes	0.9976	0.0018	10	28.8687	11	17029	No	22	14	0	Low-quality	Genome-fragment	45.9	AAI-based (medium-confidence)	0	1	NA	NA	NA	0
g_87.vir_3	g_87	NZ_CAKLIK010000031.1	GCF_922016765.1_Pectobacterium_versatile_A482-MFV-J17	P. versatile	NA	NZ_CAKLIK010000031.1	NA	NA	N	1971	No terminal repeats	Viruses;Duplodnaviria;Heunggongvirae;Uroviricota;Caudoviricetes	0.98	0.0079	1	0.9776	11	1971	No	1	1	0	Low-quality	Genome-fragment	7.97	AAI-based (high-confidence)	0	1	NA	NA	NA	0
g_88.vir_1	g_88	NZ_CAKLIP010000032.1|provirus_91262_107460	GCF_922022005.1_Pectobacterium_versatile_A102-S1-F16	P. versatile	NA	NZ_CAKLIP010000032.1	91262	107460	Y	16199	Provirus	Viruses;Duplodnaviria;Heunggongvirae;Uroviricota;Caudoviricetes	0.9984	0.0016	10	28.4611	11	16199	No	21	15	0	Low-quality	Genome-fragment	43.66	AAI-based (medium-confidence)	0	1	NA	NA	NA	0
g_88.vir_2	g_88	NZ_CAKLIP010000005.1|provirus_172657_192528	GCF_922022005.1_Pectobacterium_versatile_A102-S1-F16	P. versatile	NA	NZ_CAKLIP010000005.1	172657	192528	Y	19872	Provirus	Viruses;Duplodnaviria;Heunggongvirae;Uroviricota;Caudoviricetes	0.995	0.0033	1	17.196	11	19872	No	26	1	5	Low-quality	Genome-fragment	12.74	HMM-based (lower-bound)	0	1	NA	NA	NA	0
g_89.vir_1	g_89	NZ_CAKLII010000005.1|provirus_349483_365566	GCF_922015415.1_Pectobacterium_versatile_A59-S3-O15	P. versatile	NA	NZ_CAKLII010000005.1	349483	365566	Y	16084	Provirus	Viruses;Duplodnaviria;Heunggongvirae;Uroviricota;Caudoviricetes	0.9984	0.0016	11	28.195	11	16084	No	21	15	0	Low-quality	Genome-fragment	43.35	AAI-based (medium-confidence)	0	1	NA	NA	NA	0
g_89.vir_2	g_89	NZ_CAKLII010000018.1	GCF_922015415.1_Pectobacterium_versatile_A59-S3-O15	P. versatile	NA	NZ_CAKLII010000018.1	NA	NA	N	7314	No terminal repeats	Viruses;Duplodnaviria;Heunggongvirae;Uroviricota;Caudoviricetes	0.9566	0.0225	0	1.6198	11	7314	No	7	1	0	Low-quality	Genome-fragment	2.95	HMM-based (lower-bound)	0	1	NA	NA	NA	0
g_90.vir_1	g_90	NZ_CAKLIR010000017.1|provirus_23535_40583	GCF_922022125.1_Pectobacterium_versatile_A18-GEAV-M15	P. versatile	NA	NZ_CAKLIR010000017.1	23535	40583	Y	17049	Provirus	Viruses;Duplodnaviria;Heunggongvirae;Uroviricota;Caudoviricetes	0.9979	0.0021	10	28.8687	11	17049	No	22	14	0	Low-quality	Genome-fragment	45.96	AAI-based (medium-confidence)	0	1	NA	NA	NA	0
g_90.vir_2	g_90	NZ_CAKLIR010000031.1|provirus_195386_209766	GCF_922022125.1_Pectobacterium_versatile_A18-GEAV-M15	P. versatile	NA	NZ_CAKLIR010000031.1	195386	209766	Y	14381	Provirus	Viruses;Duplodnaviria;Heunggongvirae;Uroviricota;Caudoviricetes	0.9921	0.005	1	8.824	11	14381	No	17	3	0	Low-quality	Genome-fragment	39.96	HMM-based (lower-bound)	0	1	NA	NA	NA	0
g_91.vir_1	g_91	NZ_CAKLIO010000013.1|provirus_44_5858	GCF_922021695.1_Pectobacterium_versatile_A96-S13-F16	P. versatile	NA	NZ_CAKLIO010000013.1	44	5858	Y	5815	Provirus	Viruses;Duplodnaviria;Heunggongvirae;Uroviricota;Caudoviricetes	0.9985	0.0015	0	12.4156	11	5815	No	12	1	0	Low-quality	Genome-fragment	16.43	AAI-based (medium-confidence)	0	1	NA	NA	NA	0
g_91.vir_2	g_91	NZ_CAKLIO010000004.1|provirus_36235_52759	GCF_922021695.1_Pectobacterium_versatile_A96-S13-F16	P. versatile	NA	NZ_CAKLIO010000004.1	36235	52759	Y	16525	Provirus	Viruses;Duplodnaviria;Heunggongvirae;Uroviricota;Caudoviricetes	0.9973	0.0021	10	27.1504	11	16525	No	21	14	0	Low-quality	Genome-fragment	44.54	AAI-based (medium-confidence)	0	1	NA	NA	NA	0
g_91.vir_3	g_91	NZ_CAKLIO010000018.1|provirus_80567_88596	GCF_922021695.1_Pectobacterium_versatile_A96-S13-F16	P. versatile	NA	NZ_CAKLIO010000018.1	80567	88596	Y	8030	Provirus	Viruses;Duplodnaviria;Heunggongvirae;Uroviricota;Caudoviricetes	0.9971	0.0024	1	17.6025	11	8030	No	16	1	0	Low-quality	Genome-fragment	5.15	HMM-based (lower-bound)	0	1	NA	NA	NA	0
g_91.vir_4	g_91	NZ_CAKLIO010000004.1|provirus_1317_16233	GCF_922021695.1_Pectobacterium_versatile_A96-S13-F16	P. versatile	NA	NZ_CAKLIO010000004.1	1317	16233	Y	14917	Provirus	Viruses;Duplodnaviria;Heunggongvirae;Uroviricota;Caudoviricetes	0.9963	0.0027	3	8.28	11	14917	No	16	3	0	Low-quality	Genome-fragment	26.02	HMM-based (lower-bound)	0	1	NA	NA	NA	0
g_92.vir_1	g_92	NZ_JADDMS010000008.1|provirus_22541_37975	GCF_021375765.1_ASM2137576v1	P. punjabense	IPO3715	NZ_JADDMS010000008.1	22541	37975	Y	15435	Provirus	Viruses;Duplodnaviria;Heunggongvirae;Uroviricota;Caudoviricetes	0.9983	0.0017	10	27.3556	11	15435	No	20	14	0	Low-quality	Genome-fragment	41.6	AAI-based (medium-confidence)	0	1	NA	NA	NA	0
g_93.vir_1	g_93	NZ_CP088019.1|provirus_2932583_2977777	GCF_021049225.1_ASM2104922v1	P. carotovorum	25.1	NZ_CP088019.1	2932583	2977777	Y	45195	Provirus	Viruses;Duplodnaviria;Heunggongvirae;Uroviricota;Caudoviricetes	0.9986	0.0014	15	68.6586	11	45195	No	60	30	1	High-quality	High-quality	98.06	AAI-based (high-confidence)	0	1	NA	NA	NA	0
g_93.vir_2	g_93	NZ_CP088019.1|provirus_1884400_1903058	GCF_021049225.1_ASM2104922v1	P. carotovorum	25.1	NZ_CP088019.1	1884400	1903058	Y	18659	Provirus	Viruses;Duplodnaviria;Heunggongvirae;Uroviricota;Caudoviricetes	0.998	0.0017	12	31.5153	11	18659	No	25	18	0	Medium-quality	Genome-fragment	50.29	AAI-based (medium-confidence)	0	1	NA	NA	NA	0
g_93.vir_3	g_93	NZ_CP088019.1|provirus_3075910_3116207	GCF_021049225.1_ASM2104922v1	P. carotovorum	25.1	NZ_CP088019.1	3075910	3113194	Y	37285	Provirus	Viruses;Duplodnaviria;Heunggongvirae;Uroviricota;Caudoviricetes	0.9974	0.002	21	50.3069	11	40298	Yes	52	29	2	High-quality	High-quality	100	AAI-based (medium-confidence)	7.48	1	NA	viral,host	1-37285,37286-40298	1
g_94.vir_1	g_94	NZ_CP087392.1|provirus_3662970_3700991	GCF_020971565.1_ASM2097156v1	P. parvum	FN20211	NZ_CP087392.1	3662970	3700991	Y	38022	Provirus	Viruses;Duplodnaviria;Heunggongvirae;Uroviricota;Caudoviricetes	0.998	0.002	22	48.8785	11	38022	No	49	31	1	High-quality	High-quality	100	AAI-based (high-confidence)	0	1	NA	NA	NA	0
g_94.vir_2	g_94	NZ_CP087392.1|provirus_1919381_1936422	GCF_020971565.1_ASM2097156v1	P. parvum	FN20211	NZ_CP087392.1	1919381	1936422	Y	17042	Provirus	Viruses;Duplodnaviria;Heunggongvirae;Uroviricota;Caudoviricetes	0.9976	0.0022	10	26.8265	11	17042	No	21	14	0	Low-quality	Genome-fragment	45.9	AAI-based (medium-confidence)	0	1	NA	NA	NA	0
g_95.vir_1	g_95	NZ_CP086369.1|provirus_1071807_1113188	GCF_020865565.1_ASM2086556v1	P. versatile	A73-S18-O15	NZ_CP086369.1	1071807	1113188	Y	41382	Provirus	Viruses;Duplodnaviria;Heunggongvirae;Uroviricota;Caudoviricetes	0.9987	0.0013	8	63.1187	11	41382	No	53	36	0	High-quality	High-quality	100	AAI-based (high-confidence)	0	1	NA	NA	NA	0
g_95.vir_2	g_95	NZ_CP086369.1|provirus_2743155_2775794	GCF_020865565.1_ASM2086556v1	P. versatile	A73-S18-O15	NZ_CP086369.1	2743155	2775794	Y	32640	Provirus	Viruses;Duplodnaviria;Heunggongvirae;Uroviricota;Caudoviricetes	0.9983	0.0015	19	46.9907	11	32640	No	41	28	0	High-quality	High-quality	97.98	AAI-based (medium-confidence)	0	1.01	NA	NA	NA	0
g_95.vir_3	g_95	NZ_CP086369.1|provirus_4551405_4567650	GCF_020865565.1_ASM2086556v1	P. versatile	A73-S18-O15	NZ_CP086369.1	4551405	4567650	Y	16246	Provirus	Viruses;Duplodnaviria;Heunggongvirae;Uroviricota;Caudoviricetes	0.9983	0.0016	11	28.5767	11	16246	No	21	15	0	Low-quality	Genome-fragment	43.76	AAI-based (medium-confidence)	0	1	NA	NA	NA	0
g_95.vir_4	g_95	NZ_CP086369.1|provirus_700782_738345	GCF_020865565.1_ASM2086556v1	P. versatile	A73-S18-O15	NZ_CP086369.1	700782	735259	Y	34478	Provirus	Viruses;Duplodnaviria;Heunggongvirae;Uroviricota;Caudoviricetes	0.9981	0.0016	21	50.6394	11	37564	Yes	45	33	3	High-quality	High-quality	100	AAI-based (high-confidence)	8.22	1	NA	viral,host	1-34478,34479-37564	1
g_95.vir_5	g_95	NZ_CP086369.1|provirus_3410957_3421102	GCF_020865565.1_ASM2086556v1	P. versatile	A73-S18-O15	NZ_CP086369.1	3410957	3421102	Y	10146	Provirus	Viruses;Duplodnaviria;Heunggongvirae;Uroviricota;Caudoviricetes	0.9975	0.0018	1	11.1589	11	10146	No	13	3	0	Low-quality	Genome-fragment	28.19	HMM-based (lower-bound)	0	1	NA	NA	NA	0
g_95.vir_6	g_95	NZ_CP086369.1|provirus_2904959_2922270	GCF_020865565.1_ASM2086556v1	P. versatile	A73-S18-O15	NZ_CP086369.1	2904959	2922270	Y	17312	Provirus	Viruses;Duplodnaviria;Heunggongvirae;Uroviricota;Caudoviricetes	0.9963	0.0021	1	19.7225	11	17312	No	22	3	0	Low-quality	Genome-fragment	32.51	HMM-based (lower-bound)	0	1	NA	NA	NA	0
g_96.vir_1	g_96	NZ_CP086253.1|provirus_2653251_2669004	GCF_003382565.3_ASM338256v3	P. aquaticum	A212-S19-A16	NZ_CP086253.1	2653251	2669004	Y	15754	Provirus	Viruses;Duplodnaviria;Heunggongvirae;Uroviricota;Caudoviricetes	0.9988	0.0012	10	28.1437	11	15754	No	20	15	0	Low-quality	Genome-fragment	42.47	AAI-based (medium-confidence)	0	1	NA	NA	NA	0
g_96.vir_2	g_96	NZ_CP086253.1|provirus_672943_708756	GCF_003382565.3_ASM338256v3	P. aquaticum	A212-S19-A16	NZ_CP086253.1	672943	708756	Y	35814	Provirus	Viruses;Duplodnaviria;Heunggongvirae;Uroviricota;Caudoviricetes	0.9986	0.0013	16	56.2262	11	35814	No	43	26	0	High-quality	High-quality	100	AAI-based (high-confidence)	0	1	NA	NA	NA	0
g_96.vir_3	g_96	NZ_CP086253.1|provirus_1780970_1789280	GCF_003382565.3_ASM338256v3	P. aquaticum	A212-S19-A16	NZ_CP086253.1	1780970	1789280	Y	8311	Provirus	Viruses;Duplodnaviria;Heunggongvirae;Uroviricota;Caudoviricetes	0.9972	0.0018	1	10.9947	11	8311	No	11	1	0	Low-quality	Genome-fragment	5.59	HMM-based (lower-bound)	0	1	NA	NA	NA	0
g_97.vir_1	g_97	NZ_CP085633.1|provirus_1741470_1759634	GCF_020683105.1_ASM2068310v1	P. brasiliense	TS20HJ1	NZ_CP085633.1	1741470	1759634	Y	18165	Provirus	Viruses;Duplodnaviria;Heunggongvirae;Uroviricota;Caudoviricetes	0.9986	0.0014	12	31.5369	11	18165	No	23	17	0	Low-quality	Genome-fragment	48.96	AAI-based (medium-confidence)	0	1.01	NA	NA	NA	0
g_97.vir_2	g_97	NZ_CP085633.1|provirus_2063173_2121676	GCF_020683105.1_ASM2068310v1	P. brasiliense	TS20HJ1	NZ_CP085633.1	2063173	2121676	Y	58504	Provirus	Viruses;Duplodnaviria;Heunggongvirae;Uroviricota;Caudoviricetes	0.9983	0.0016	5	68.7165	11	58504	No	67	37	1	Medium-quality	Genome-fragment	89.96	AAI-based (medium-confidence)	0	1	NA	NA	NA	0
g_98.vir_1	g_98	NZ_CP084741.1|provirus_1931053_1949030	GCF_020520265.1_ASM2052026v1	P. carotovorum	A077-S18-O15	NZ_CP084741.1	1931053	1949030	Y	17978	Provirus	Viruses;Duplodnaviria;Heunggongvirae;Uroviricota;Caudoviricetes	0.9983	0.0017	11	28.8336	11	17978	No	22	16	0	Low-quality	Genome-fragment	48.46	AAI-based (medium-confidence)	0	1	NA	NA	NA	0
g_99.vir_1	g_99	NZ_CP084655.1|provirus_3541400_3622257	GCF_020423105.1_ASM2042310v1	P. brasiliense	SR10	NZ_CP084655.1	3543840	3622257	Y	78418	Provirus	Viruses;Duplodnaviria;Heunggongvirae;Uroviricota;Caudoviricetes	0.9987	0.0013	31	124.054	11	80858	Yes	105	66	2	High-quality	High-quality	100	AAI-based (high-confidence)	3.02	1	contig >1.5x longer than expected genome length	host,viral	1-2440,2441-80858	1
g_99.vir_2	g_99	NZ_CP084655.1|provirus_4724661_4740869	GCF_020423105.1_ASM2042310v1	P. brasiliense	SR10	NZ_CP084655.1	4724661	4740869	Y	16209	Provirus	Viruses;Duplodnaviria;Heunggongvirae;Uroviricota;Caudoviricetes	0.9985	0.0014	11	28.4008	11	16209	No	21	15	0	Low-quality	Genome-fragment	43.69	AAI-based (medium-confidence)	0	1	NA	NA	NA	0
g_100.vir_1	g_100	NZ_CP084656.1|provirus_2241633_2257102	GCF_020423085.1_ASM2042308v1	P. versatile	SR1	NZ_CP084656.1	2241633	2257102	Y	15470	Provirus	Viruses;Duplodnaviria;Heunggongvirae;Uroviricota;Caudoviricetes	0.9963	0.0037	1	11.9713	11	15470	No	22	5	0	Low-quality	Genome-fragment	27.92	HMM-based (lower-bound)	0	1	NA	NA	NA	0
g_100.vir_2	g_100	NZ_CP084656.1|provirus_4410569_4427077	GCF_020423085.1_ASM2042308v1	P. versatile	SR1	NZ_CP084656.1	4410569	4427077	Y	16509	Provirus	Viruses;Duplodnaviria;Heunggongvirae;Uroviricota;Caudoviricetes	0.9944	0.0046	10	27.1504	11	16509	No	21	14	0	Low-quality	Genome-fragment	44.47	AAI-based (medium-confidence)	0	1	NA	NA	NA	0
g_101.vir_1	g_101	NZ_CP084654.1|provirus_3017922_3034418	GCF_020423065.1_ASM2042306v1	P. versatile	SR12	NZ_CP084654.1	3017922	3034418	Y	16497	Provirus	Viruses;Duplodnaviria;Heunggongvirae;Uroviricota;Caudoviricetes	0.9976	0.0024	10	27.1504	11	16497	No	21	14	0	Low-quality	Genome-fragment	44.44	AAI-based (medium-confidence)	0	1	NA	NA	NA	0
g_102.vir_1	g_102	NZ_JAIZGH010000013.1|provirus_403213_417671	GCF_020406875.1_ASM2040687v1	P. carotovorum	A284-S2-N16	NZ_JAIZGH010000013.1	403213	417671	Y	14459	Provirus	Viruses;Duplodnaviria;Heunggongvirae;Uroviricota;Caudoviricetes	0.9987	0.0013	10	27.5357	11	14459	No	20	14	0	Low-quality	Genome-fragment	38.97	AAI-based (medium-confidence)	0	1	NA	NA	NA	0
g_102.vir_2	g_102	NZ_JAIZGH010000018.1|provirus_288713_319551	GCF_020406875.1_ASM2040687v1	P. carotovorum	A284-S2-N16	NZ_JAIZGH010000018.1	288713	319551	Y	30839	Provirus	Viruses;Duplodnaviria;Heunggongvirae;Uroviricota;Caudoviricetes	0.9985	0.0014	13	52.4018	11	30839	No	42	27	0	High-quality	High-quality	100	AAI-based (high-confidence)	0	1	NA	NA	NA	0
g_102.vir_3	g_102	NZ_JAIZGH010000010.1|provirus_1_45495	GCF_020406875.1_ASM2040687v1	P. carotovorum	A284-S2-N16	NZ_JAIZGH010000010.1	1	42462	Y	42462	Provirus	Viruses;Duplodnaviria;Heunggongvirae;Uroviricota;Caudoviricetes	0.9981	0.0016	24	54.4082	11	45495	Yes	55	35	2	High-quality	High-quality	100	AAI-based (medium-confidence)	6.67	1	NA	viral,host	1-42462,42463-45495	1
g_102.vir_4	g_102	NZ_JAIZGH010000027.1|provirus_3_27454	GCF_020406875.1_ASM2040687v1	P. carotovorum	A284-S2-N16	NZ_JAIZGH010000027.1	3	27454	Y	27452	Provirus	Viruses;Duplodnaviria;Heunggongvirae;Uroviricota;Caudoviricetes	0.998	0.0017	15	42.7728	11	27452	No	35	22	0	Medium-quality	Genome-fragment	83.17	AAI-based (high-confidence)	0	1	NA	NA	NA	0
g_103.vir_1	g_103	NZ_JAIZGL010000027.1|provirus_2_10980	GCF_020406835.1_ASM2040683v1	P. polaris	A641-S6-A17	NZ_JAIZGL010000027.1	2	10980	Y	10979	Provirus	Viruses;Duplodnaviria;Heunggongvirae;Uroviricota;Caudoviricetes	0.9987	0.0013	3	14.6708	11	10979	No	12	8	0	Low-quality	Genome-fragment	22.66	AAI-based (high-confidence)	0	1	NA	NA	NA	0
g_103.vir_2	g_103	NZ_JAIZGL010000030.1|provirus_17069_32518	GCF_020406835.1_ASM2040683v1	P. polaris	A641-S6-A17	NZ_JAIZGL010000030.1	17069	32518	Y	15450	Provirus	Viruses;Duplodnaviria;Heunggongvirae;Uroviricota;Caudoviricetes	0.9982	0.0015	9	27.38	11	15450	No	21	14	0	Low-quality	Genome-fragment	41.64	AAI-based (medium-confidence)	0	1	NA	NA	NA	0
g_103.vir_3	g_103	NZ_JAIZGL010000005.1|provirus_1_39996	GCF_020406835.1_ASM2040683v1	P. polaris	A641-S6-A17	NZ_JAIZGL010000005.1	1	39996	Y	39996	Provirus	Viruses;Duplodnaviria;Heunggongvirae;Uroviricota;Caudoviricetes	0.9982	0.0016	9	53.514	11	39996	No	61	26	4	Medium-quality	Genome-fragment	82.54	AAI-based (high-confidence)	0	1	NA	NA	NA	0
g_104.vir_1	g_104	NZ_JAIZGN010000031.1|provirus_85054_101092	GCF_020406785.1_ASM2040678v1	P. versatile	A095-S3-F16	NZ_JAIZGN010000031.1	85054	101092	Y	16039	Provirus	Viruses;Duplodnaviria;Heunggongvirae;Uroviricota;Caudoviricetes	0.9981	0.0019	11	28.5767	11	16039	No	21	15	0	Low-quality	Genome-fragment	43.23	AAI-based (medium-confidence)	0	1	NA	NA	NA	0
g_105.vir_1	g_105	NZ_JAIZGM010000005.1|provirus_60391_111543	GCF_020406695.1_ASM2040669v1	P. polaris	A668-S6-A17	NZ_JAIZGM010000005.1	60391	111543	Y	51153	Provirus	Viruses;Duplodnaviria;Heunggongvirae;Uroviricota;Caudoviricetes	0.9983	0.0017	12	68.1848	11	51153	No	73	34	4	High-quality	High-quality	100	AAI-based (high-confidence)	0	1	NA	NA	NA	0
g_105.vir_2	g_105	NZ_JAIZGM010000020.1|provirus_16986_32435	GCF_020406695.1_ASM2040669v1	P. polaris	A668-S6-A17	NZ_JAIZGM010000020.1	16986	32435	Y	15450	Provirus	Viruses;Duplodnaviria;Heunggongvirae;Uroviricota;Caudoviricetes	0.9982	0.0017	9	27.38	11	15450	No	21	14	0	Low-quality	Genome-fragment	41.64	AAI-based (medium-confidence)	0	1	NA	NA	NA	0
g_106.vir_1	g_106	NZ_JAIZGG010000014.1|provirus_338122_377871	GCF_020406635.1_ASM2040663v1	P. carotovorum	A280-S2-N16	NZ_JAIZGG010000014.1	340562	377871	Y	37310	Provirus	Viruses;Duplodnaviria;Heunggongvirae;Uroviricota;Caudoviricetes	0.9979	0.0021	21	47.3127	11	39750	Yes	48	27	2	High-quality	High-quality	100	AAI-based (medium-confidence)	6.14	1	NA	host,viral	1-2440,2441-39750	1
g_106.vir_2	g_106	NZ_JAIZGG010000015.1|provirus_30331_46134	GCF_020406635.1_ASM2040663v1	P. carotovorum	A280-S2-N16	NZ_JAIZGG010000015.1	30331	46134	Y	15804	Provirus	Viruses;Duplodnaviria;Heunggongvirae;Uroviricota;Caudoviricetes	0.9971	0.0025	10	27.1504	11	15804	No	21	14	0	Low-quality	Genome-fragment	42.6	AAI-based (medium-confidence)	0	1	NA	NA	NA	0
g_106.vir_3	g_106	NZ_JAIZGG010000055.1	GCF_020406635.1_ASM2040663v1	P. carotovorum	A280-S2-N16	NZ_JAIZGG010000055.1	NA	NA	N	5202	No terminal repeats	Viruses;Duplodnaviria;Heunggongvirae;Uroviricota;Caudoviricetes	0.9726	0.0108	0	1.7094	11	5202	No	1	0	1	Not-determined	Genome-fragment	NA	NA	0	1.18	no viral genes detected	NA	NA	0
g_107.vir_1	g_107	NZ_JAIZGO010000006.1|provirus_15522_31856	GCF_020406615.1_ASM2040661v1	P. versatile	A546-S4-A17	NZ_JAIZGO010000006.1	15522	31856	Y	16335	Provirus	Viruses;Duplodnaviria;Heunggongvirae;Uroviricota;Caudoviricetes	0.9985	0.0015	11	28.0476	11	16335	No	21	15	0	Low-quality	Genome-fragment	44	AAI-based (medium-confidence)	0	1	NA	NA	NA	0
g_107.vir_2	g_107	NZ_JAIZGO010000021.1|provirus_26567_45543	GCF_020406615.1_ASM2040661v1	P. versatile	A546-S4-A17	NZ_JAIZGO010000021.1	26567	45543	Y	18977	Provirus	Viruses;Duplodnaviria;Heunggongvirae;Uroviricota;Caudoviricetes	0.9979	0.0018	3	24.9444	11	18977	No	31	5	0	Low-quality	Genome-fragment	32.05	HMM-based (lower-bound)	0	1	NA	NA	NA	0
g_108.vir_1	g_108	NZ_JAIXLY010000004.1|provirus_48757_129614	GCF_020297385.1_ASM2029738v1	P. brasiliense	SR7	NZ_JAIXLY010000004.1	48757	126605	Y	77849	Provirus	Viruses;Duplodnaviria;Heunggongvirae;Uroviricota;Caudoviricetes	0.9986	0.0014	31	124.054	11	80858	Yes	105	66	2	High-quality	High-quality	100	AAI-based (high-confidence)	3.72	1	contig >1.5x longer than expected genome length	viral,host	1-77849,77850-80858	1
g_108.vir_2	g_108	NZ_JAIXLY010000012.1|provirus_111655_127863	GCF_020297385.1_ASM2029738v1	P. brasiliense	SR7	NZ_JAIXLY010000012.1	111655	127863	Y	16209	Provirus	Viruses;Duplodnaviria;Heunggongvirae;Uroviricota;Caudoviricetes	0.9983	0.0016	11	28.4008	11	16209	No	21	15	0	Low-quality	Genome-fragment	43.69	AAI-based (medium-confidence)	0	1	NA	NA	NA	0
g_109.vir_1	g_109	NZ_JAIXLZ010000011.1|provirus_48757_129614	GCF_020296625.1_ASM2029662v1	P. brasiliense	SR6	NZ_JAIXLZ010000011.1	48757	126605	Y	77849	Provirus	Viruses;Duplodnaviria;Heunggongvirae;Uroviricota;Caudoviricetes	0.9986	0.0014	31	125.772	11	80858	Yes	105	66	2	High-quality	High-quality	100	AAI-based (high-confidence)	3.72	1	contig >1.5x longer than expected genome length	viral,host	1-77849,77850-80858	1
g_109.vir_2	g_109	NZ_JAIXLZ010000010.1|provirus_111655_127863	GCF_020296625.1_ASM2029662v1	P. brasiliense	SR6	NZ_JAIXLZ010000010.1	111655	127863	Y	16209	Provirus	Viruses;Duplodnaviria;Heunggongvirae;Uroviricota;Caudoviricetes	0.9983	0.0016	11	28.4008	11	16209	No	21	15	0	Low-quality	Genome-fragment	43.69	AAI-based (medium-confidence)	0	1	NA	NA	NA	0
g_110.vir_1	g_110	NZ_JAIXMD010000005.1|provirus_90853_107361	GCF_020295645.1_ASM2029564v1	P. versatile	SR2	NZ_JAIXMD010000005.1	90853	107361	Y	16509	Provirus	Viruses;Duplodnaviria;Heunggongvirae;Uroviricota;Caudoviricetes	0.998	0.002	10	27.1504	11	16509	No	21	14	0	Low-quality	Genome-fragment	44.47	AAI-based (medium-confidence)	0	1	NA	NA	NA	0
g_110.vir_2	g_110	NZ_JAIXMD010000008.1|provirus_61128_76597	GCF_020295645.1_ASM2029564v1	P. versatile	SR2	NZ_JAIXMD010000008.1	61128	76597	Y	15470	Provirus	Viruses;Duplodnaviria;Heunggongvirae;Uroviricota;Caudoviricetes	0.9978	0.0021	1	11.9713	11	15470	No	22	5	0	Low-quality	Genome-fragment	27.92	HMM-based (lower-bound)	0	1	NA	NA	NA	0
g_110.vir_3	g_110	NZ_JAIXMD010000039.1	GCF_020295645.1_ASM2029564v1	P. versatile	SR2	NZ_JAIXMD010000039.1	NA	NA	N	8709	No terminal repeats	Unclassified	0.9958	0.0028	1	1.461	11	8709	No	1	0	1	Not-determined	Genome-fragment	NA	NA	0	1	no viral genes detected	NA	NA	0
g_110.vir_4	g_110	NZ_JAIXMD010000044.1	GCF_020295645.1_ASM2029564v1	P. versatile	SR2	NZ_JAIXMD010000044.1	NA	NA	N	3480	No terminal repeats	Viruses;Duplodnaviria;Heunggongvirae;Uroviricota;Caudoviricetes	0.9718	0.0091	0	1.7086	11	3480	No	1	0	0	Not-determined	Genome-fragment	NA	NA	0	1	no viral genes detected	NA	NA	0
g_111.vir_1	g_111	NZ_JAIXMA010000004.1|provirus_48757_129614	GCF_020295605.1_ASM2029560v1	P. brasiliense	SR5	NZ_JAIXMA010000004.1	48757	126605	Y	77849	Provirus	Viruses;Duplodnaviria;Heunggongvirae;Uroviricota;Caudoviricetes	0.9986	0.0014	31	124.054	11	80858	Yes	105	66	2	High-quality	High-quality	100	AAI-based (high-confidence)	3.72	1	contig >1.5x longer than expected genome length	viral,host	1-77849,77850-80858	1
g_111.vir_2	g_111	NZ_JAIXMA010000002.1|provirus_555371_571579	GCF_020295605.1_ASM2029560v1	P. brasiliense	SR5	NZ_JAIXMA010000002.1	555371	571579	Y	16209	Provirus	Viruses;Duplodnaviria;Heunggongvirae;Uroviricota;Caudoviricetes	0.9985	0.0015	11	28.4008	11	16209	No	21	15	0	Low-quality	Genome-fragment	43.69	AAI-based (medium-confidence)	0	1	NA	NA	NA	0
g_111.vir_3	g_111	NZ_JAIXMA010000020.1	GCF_020295605.1_ASM2029560v1	P. brasiliense	SR5	NZ_JAIXMA010000020.1	NA	NA	N	3777	No terminal repeats	Unclassified	0.7054	0.0992	0	1.6154	11	3777	No	1	0	1	Not-determined	Genome-fragment	NA	NA	0	1.31	no viral genes detected	NA	NA	0
g_112.vir_1	g_112	NZ_JAIXMC010000005.1|provirus_90853_107361	GCF_020295565.1_ASM2029556v1	P. versatile	SR3	NZ_JAIXMC010000005.1	90853	107361	Y	16509	Provirus	Viruses;Duplodnaviria;Heunggongvirae;Uroviricota;Caudoviricetes	0.998	0.002	10	27.1504	11	16509	No	21	14	0	Low-quality	Genome-fragment	44.47	AAI-based (medium-confidence)	0	1	NA	NA	NA	0
g_112.vir_2	g_112	NZ_JAIXMC010000008.1|provirus_117669_133138	GCF_020295565.1_ASM2029556v1	P. versatile	SR3	NZ_JAIXMC010000008.1	117669	133138	Y	15470	Provirus	Viruses;Duplodnaviria;Heunggongvirae;Uroviricota;Caudoviricetes	0.9963	0.0028	1	11.9713	11	15470	No	22	5	0	Low-quality	Genome-fragment	27.92	HMM-based (lower-bound)	0	1	NA	NA	NA	0
g_113.vir_1	g_113	NZ_JAIXMB010000004.1|provirus_90853_107361	GCF_020295515.1_ASM2029551v1	P. versatile	SR4	NZ_JAIXMB010000004.1	90853	107361	Y	16509	Provirus	Viruses;Duplodnaviria;Heunggongvirae;Uroviricota;Caudoviricetes	0.998	0.002	10	27.1504	11	16509	No	21	14	0	Low-quality	Genome-fragment	44.47	AAI-based (medium-confidence)	0	1	NA	NA	NA	0
g_113.vir_2	g_113	NZ_JAIXMB010000008.1|provirus_117669_133138	GCF_020295515.1_ASM2029551v1	P. versatile	SR4	NZ_JAIXMB010000008.1	117669	133138	Y	15470	Provirus	Viruses;Duplodnaviria;Heunggongvirae;Uroviricota;Caudoviricetes	0.9963	0.0028	1	11.9713	11	15470	No	22	5	0	Low-quality	Genome-fragment	27.92	HMM-based (lower-bound)	0	1	NA	NA	NA	0
g_113.vir_3	g_113	NZ_JAIXMB010000038.1	GCF_020295515.1_ASM2029551v1	P. versatile	SR4	NZ_JAIXMB010000038.1	NA	NA	N	8709	No terminal repeats	Unclassified	0.9958	0.0033	1	1.461	11	8709	No	1	0	1	Not-determined	Genome-fragment	NA	NA	0	1	no viral genes detected	NA	NA	0
g_114.vir_1	g_114	NZ_JAIXLX010000004.1|provirus_23177_104034	GCF_020295505.1_ASM2029550v1	P. brasiliense	SR8	NZ_JAIXLX010000004.1	25617	104034	Y	78418	Provirus	Viruses;Duplodnaviria;Heunggongvirae;Uroviricota;Caudoviricetes	0.9987	0.0013	31	125.772	11	80858	Yes	105	66	2	High-quality	High-quality	100	AAI-based (high-confidence)	3.02	1	contig >1.5x longer than expected genome length	host,viral	1-2440,2441-80858	1
g_114.vir_2	g_114	NZ_JAIXLX010000001.1|provirus_454304_470512	GCF_020295505.1_ASM2029550v1	P. brasiliense	SR8	NZ_JAIXLX010000001.1	454304	470512	Y	16209	Provirus	Viruses;Duplodnaviria;Heunggongvirae;Uroviricota;Caudoviricetes	0.9985	0.0014	11	28.4008	11	16209	No	21	15	0	Low-quality	Genome-fragment	43.69	AAI-based (medium-confidence)	0	1	NA	NA	NA	0
g_115.vir_1	g_115	NZ_JAIXLW010000003.1|provirus_48757_129614	GCF_020295425.1_ASM2029542v1	P. brasiliense	SR11	NZ_JAIXLW010000003.1	48757	126605	Y	77849	Provirus	Viruses;Duplodnaviria;Heunggongvirae;Uroviricota;Caudoviricetes	0.9986	0.0014	31	124.054	11	80858	Yes	105	66	2	High-quality	High-quality	100	AAI-based (high-confidence)	3.72	1	contig >1.5x longer than expected genome length	viral,host	1-77849,77850-80858	1
g_115.vir_2	g_115	NZ_JAIXLW010000002.1|provirus_555371_571579	GCF_020295425.1_ASM2029542v1	P. brasiliense	SR11	NZ_JAIXLW010000002.1	555371	571579	Y	16209	Provirus	Viruses;Duplodnaviria;Heunggongvirae;Uroviricota;Caudoviricetes	0.9985	0.0015	11	28.4008	11	16209	No	21	15	0	Low-quality	Genome-fragment	43.69	AAI-based (medium-confidence)	0	1	NA	NA	NA	0
g_115.vir_3	g_115	NZ_JAIXLW010000020.1	GCF_020295425.1_ASM2029542v1	P. brasiliense	SR11	NZ_JAIXLW010000020.1	NA	NA	N	3777	No terminal repeats	Unclassified	0.7054	0.0992	0	1.6154	11	3777	No	1	0	1	Not-determined	Genome-fragment	NA	NA	0	1.31	no viral genes detected	NA	NA	0
g_116.vir_1	g_116	NZ_CP084032.1|provirus_1567697_1602587	GCF_020181655.1_ASM2018165v1	P. colocasium	LJ1	NZ_CP084032.1	1567697	1602587	Y	34891	Provirus	Viruses;Duplodnaviria;Heunggongvirae;Uroviricota;Caudoviricetes	0.9985	0.0015	18	55.9073	11	34891	No	48	32	0	High-quality	High-quality	94.05	AAI-based (medium-confidence)	0	1	NA	NA	NA	0
g_116.vir_2	g_116	NZ_CP084032.1|provirus_3081076_3120738	GCF_020181655.1_ASM2018165v1	P. colocasium	LJ1	NZ_CP084032.1	3081076	3117033	Y	35958	Provirus	Viruses;Duplodnaviria;Heunggongvirae;Uroviricota;Caudoviricetes	0.9974	0.0021	22	50.9127	11	39663	Yes	53	31	3	High-quality	High-quality	100	AAI-based (medium-confidence)	9.34	1	NA	viral,host	1-35958,35959-39663	1
g_116.vir_3	g_116	NZ_CP084032.1|provirus_1951676_1967665	GCF_020181655.1_ASM2018165v1	P. colocasium	LJ1	NZ_CP084032.1	1951676	1967665	Y	15990	Provirus	Viruses;Duplodnaviria;Heunggongvirae;Uroviricota;Caudoviricetes	0.9957	0.0028	10	27.1504	11	15990	No	21	14	0	Low-quality	Genome-fragment	43.1	AAI-based (medium-confidence)	0	1	NA	NA	NA	0
g_116.vir_4	g_116	NZ_CP084032.1|provirus_812842_828406	GCF_020181655.1_ASM2018165v1	P. colocasium	LJ1	NZ_CP084032.1	812842	828406	Y	15565	Provirus	Viruses;Duplodnaviria;Heunggongvirae;Uroviricota;Caudoviricetes	0.9946	0.0035	1	8.7644	11	15565	No	19	4	0	Low-quality	Genome-fragment	32.75	AAI-based (medium-confidence)	0	1.05	NA	NA	NA	0
g_116.vir_5	g_116	NZ_CP084032.1|provirus_452637_466890	GCF_020181655.1_ASM2018165v1	P. colocasium	LJ1	NZ_CP084032.1	452637	466890	Y	14254	Provirus	Viruses;Duplodnaviria;Heunggongvirae;Uroviricota;Caudoviricetes	0.9805	0.0067	1	9.5081	11	14254	No	22	3	1	High-quality	High-quality	100	AAI-based (medium-confidence)	0	1	NA	NA	NA	0
g_117.vir_1	g_117	NZ_CP084023.1|provirus_1404229_1448589	GCF_020181375.1_ASM2018137v1	P. aroidearum	LJ2	NZ_CP084023.1	1404229	1448589	Y	44361	Provirus	Viruses;Duplodnaviria;Heunggongvirae;Uroviricota;Caudoviricetes	0.9988	0.0012	9	61.7033	11	44361	No	64	41	0	High-quality	High-quality	100	AAI-based (high-confidence)	0	1	NA	NA	NA	0
g_117.vir_2	g_117	NZ_CP084023.1|provirus_2919041_2936685	GCF_020181375.1_ASM2018137v1	P. aroidearum	LJ2	NZ_CP084023.1	2919041	2936685	Y	17645	Provirus	Viruses;Duplodnaviria;Heunggongvirae;Uroviricota;Caudoviricetes	0.9983	0.0014	4	21.0655	11	17645	No	22	4	0	Low-quality	Genome-fragment	49.94	AAI-based (medium-confidence)	0	1	NA	NA	NA	0
g_117.vir_3	g_117	NZ_CP084023.1|provirus_1785388_1828780	GCF_020181375.1_ASM2018137v1	P. aroidearum	LJ2	NZ_CP084023.1	1787828	1828780	Y	40953	Provirus	Viruses;Duplodnaviria;Heunggongvirae;Uroviricota;Caudoviricetes	0.998	0.0016	22	47.7065	11	43393	Yes	59	33	4	High-quality	High-quality	100	AAI-based (high-confidence)	5.62	1.01	NA	host,viral	1-2440,2441-43393	1
g_117.vir_4	g_117	NZ_CP084023.1|provirus_2953459_2969685	GCF_020181375.1_ASM2018137v1	P. aroidearum	LJ2	NZ_CP084023.1	2953459	2969685	Y	16227	Provirus	Viruses;Duplodnaviria;Heunggongvirae;Uroviricota;Caudoviricetes	0.9979	0.0017	10	27.1504	11	16227	No	20	14	0	Low-quality	Genome-fragment	43.74	AAI-based (medium-confidence)	0	1	NA	NA	NA	0
g_118.vir_1	g_118	NZ_JAINZQ010000007.1|provirus_177452_193469	GCF_020166465.1_ASM2016646v1	P. versatile	KC02	NZ_JAINZQ010000007.1	177452	193469	Y	16018	Provirus	Viruses;Duplodnaviria;Heunggongvirae;Uroviricota;Caudoviricetes	0.9983	0.0017	10	27.1504	11	16018	No	20	14	0	Low-quality	Genome-fragment	43.18	AAI-based (medium-confidence)	0	1	NA	NA	NA	0
g_118.vir_2	g_118	NZ_JAINZQ010000019.1|provirus_6356_49324	GCF_020166465.1_ASM2016646v1	P. versatile	KC02	NZ_JAINZQ010000019.1	6356	43571	Y	37216	Provirus	Viruses;Duplodnaviria;Heunggongvirae;Uroviricota;Caudoviricetes	0.9977	0.002	23	57.0633	11	42969	Yes	56	30	3	High-quality	High-quality	100	AAI-based (medium-confidence)	13.39	1.01	NA	viral,host	1-37216,37217-42969	1
g_118.vir_3	g_118	NZ_JAINZQ010000004.1|provirus_204887_212066	GCF_020166465.1_ASM2016646v1	P. versatile	KC02	NZ_JAINZQ010000004.1	204887	212066	Y	7180	Provirus	Viruses;Duplodnaviria;Heunggongvirae;Uroviricota;Caudoviricetes	0.9975	0.0022	1	8.7421	11	7180	No	7	3	0	Low-quality	Genome-fragment	16.57	AAI-based (medium-confidence)	0	1	NA	NA	NA	0
g_118.vir_4	g_118	NZ_JAINZQ010000005.1|provirus_86217_102753	GCF_020166465.1_ASM2016646v1	P. versatile	KC02	NZ_JAINZQ010000005.1	86217	102753	Y	16537	Provirus	Viruses;Duplodnaviria;Heunggongvirae;Uroviricota;Caudoviricetes	0.9964	0.0025	0	16.7625	11	16537	No	20	3	0	Low-quality	Genome-fragment	31.04	HMM-based (lower-bound)	0	1	NA	NA	NA	0
g_118.vir_5	g_118	NZ_JAINZQ010000006.1|provirus_56426_69710	GCF_020166465.1_ASM2016646v1	P. versatile	KC02	NZ_JAINZQ010000006.1	56426	69710	Y	13285	Provirus	Viruses;Duplodnaviria;Heunggongvirae;Uroviricota;Caudoviricetes	0.9956	0.0029	1	9.1743	11	13285	No	23	3	0	Low-quality	Genome-fragment	18.72	HMM-based (lower-bound)	0	1	NA	NA	NA	0
g_118.vir_6	g_118	NZ_JAINZQ010000008.1|provirus_113309_139486	GCF_020166465.1_ASM2016646v1	P. versatile	KC02	NZ_JAINZQ010000008.1	113309	139486	Y	26178	Provirus	Viruses;Duplodnaviria;Heunggongvirae;Uroviricota;Caudoviricetes	0.9694	0.0075	1	7.2226	11	26178	No	30	3	1	Medium-quality	Genome-fragment	82.18	AAI-based (medium-confidence)	0	1	NA	NA	NA	0
g_119.vir_1	g_119	NZ_JAINZR010000019.1|provirus_17742_34612	GCF_020166455.1_ASM2016645v1	P. versatile	KC03	NZ_JAINZR010000019.1	17742	34612	Y	16871	Provirus	Viruses;Duplodnaviria;Heunggongvirae;Uroviricota;Caudoviricetes	0.9979	0.0021	9	27.2642	11	16871	No	21	14	0	Low-quality	Genome-fragment	45.48	AAI-based (medium-confidence)	0	1.01	NA	NA	NA	0
g_119.vir_2	g_119	NZ_JAINZR010000010.1|provirus_188384_200774	GCF_020166455.1_ASM2016645v1	P. versatile	KC03	NZ_JAINZR010000010.1	188384	200774	Y	12391	Provirus	Viruses;Duplodnaviria;Heunggongvirae;Uroviricota;Caudoviricetes	0.9969	0.0026	1	10.0163	11	12391	No	12	3	0	Low-quality	Genome-fragment	34.42	HMM-based (lower-bound)	0	1	NA	NA	NA	0
g_119.vir_3	g_119	NZ_JAINZR010000007.1|provirus_132830_153953	GCF_020166455.1_ASM2016645v1	P. versatile	KC03	NZ_JAINZR010000007.1	132830	153953	Y	21124	Provirus	Viruses;Duplodnaviria;Heunggongvirae;Uroviricota;Caudoviricetes	0.9963	0.003	0	13.595	11	21124	No	27	10	2	Low-quality	Genome-fragment	34.26	AAI-based (medium-confidence)	0	1.01	NA	NA	NA	0
g_119.vir_4	g_119	NZ_JAINZR010000024.1|provirus_42009_55448	GCF_020166455.1_ASM2016645v1	P. versatile	KC03	NZ_JAINZR010000024.1	47146	55448	Y	8303	Provirus	Viruses;Duplodnaviria;Heunggongvirae;Uroviricota;Caudoviricetes	0.9909	0.0045	6	7.8746	11	13440	Yes	18	6	3	Low-quality	Genome-fragment	7.39	AAI-based (medium-confidence)	38.22	1	NA	host,viral	1-5137,5138-13440	1
g_119.vir_5	g_119	NZ_JAINZR010000052.1	GCF_020166455.1_ASM2016645v1	P. versatile	KC03	NZ_JAINZR010000052.1	NA	NA	N	5036	No terminal repeats	Viruses;Duplodnaviria;Heunggongvirae;Uroviricota;Caudoviricetes	0.9807	0.0075	0	1.7149	11	5036	No	7	1	0	Low-quality	Genome-fragment	9.79	HMM-based (lower-bound)	0	1.01	NA	NA	NA	0
g_119.vir_6	g_119	NZ_JAINZR010000047.1	GCF_020166455.1_ASM2016645v1	P. versatile	KC03	NZ_JAINZR010000047.1	NA	NA	N	7553	No terminal repeats	Viruses;Duplodnaviria;Heunggongvirae;Uroviricota;Caudoviricetes	0.9453	0.0153	0	2.6747	11	7553	Yes	3	1	1	Low-quality	Genome-fragment	2.03	HMM-based (lower-bound)	70.77	1.01	NA	host,viral	1-5345,5346-7553	1
g_120.vir_1	g_120	NZ_JAINZP010000005.1|provirus_179707_192569	GCF_020166435.1_ASM2016643v1	P. versatile	KC01	NZ_JAINZP010000005.1	179707	192569	Y	12863	Provirus	Viruses;Duplodnaviria;Heunggongvirae;Uroviricota;Caudoviricetes	0.9987	0.0013	8	23.0374	11	12863	No	21	10	0	Low-quality	Genome-fragment	18.17	HMM-based (lower-bound)	0	1	NA	NA	NA	0
g_120.vir_2	g_120	NZ_JAINZP010000023.1|provirus_12955_45042	GCF_020166435.1_ASM2016643v1	P. versatile	KC01	NZ_JAINZP010000023.1	12955	45042	Y	32088	Provirus	Viruses;Duplodnaviria;Heunggongvirae;Uroviricota;Caudoviricetes	0.9986	0.0013	21	53.5333	11	32088	No	42	32	0	High-quality	High-quality	95.83	AAI-based (high-confidence)	0	1	NA	NA	NA	0
g_120.vir_3	g_120	NZ_JAINZP010000002.1|provirus_367447_383512	GCF_020166435.1_ASM2016643v1	P. versatile	KC01	NZ_JAINZP010000002.1	367447	383512	Y	16066	Provirus	Viruses;Duplodnaviria;Heunggongvirae;Uroviricota;Caudoviricetes	0.9986	0.0014	11	28.4002	11	16066	No	21	15	0	Low-quality	Genome-fragment	43.31	AAI-based (medium-confidence)	0	1	NA	NA	NA	0
g_120.vir_4	g_120	NZ_JAINZP010000002.1|provirus_399_59127	GCF_020166435.1_ASM2016643v1	P. versatile	KC01	NZ_JAINZP010000002.1	399	59127	Y	58729	Provirus	Viruses;Duplodnaviria;Heunggongvirae;Uroviricota;Caudoviricetes	0.9985	0.0014	5	70.3105	11	58729	No	66	36	1	High-quality	High-quality	90.3	AAI-based (medium-confidence)	0	1	NA	NA	NA	0
g_120.vir_5	g_120	NZ_JAINZP010000043.1	GCF_020166435.1_ASM2016643v1	P. versatile	KC01	NZ_JAINZP010000043.1	NA	NA	N	7329	No terminal repeats	Viruses;Duplodnaviria;Heunggongvirae;Uroviricota;Caudoviricetes	0.9383	0.0135	0	2.6076	11	7329	No	7	0	1	Not-determined	Genome-fragment	NA	NA	0	1	no viral genes detected	NA	NA	0
g_120.vir_6	g_120	NZ_JAINZP010000051.1	GCF_020166435.1_ASM2016643v1	P. versatile	KC01	NZ_JAINZP010000051.1	NA	NA	N	1616	No terminal repeats	Unclassified	0.7991	0.0447	1	1.7158	11	1616	No	2	0	0	Not-determined	Genome-fragment	NA	NA	0	1	no viral genes detected	NA	NA	0
g_121.vir_1	g_121	NZ_CP077421.1|provirus_2863582_2879167	GCF_020047135.1_ASM2004713v1	P. polaris	QK413-1	NZ_CP077421.1	2863582	2879167	Y	15586	Provirus	Viruses;Duplodnaviria;Heunggongvirae;Uroviricota;Caudoviricetes	0.9987	0.0013	3	20.0708	11	15586	No	21	4	0	Low-quality	Genome-fragment	49.39	AAI-based (medium-confidence)	0	1	NA	NA	NA	0
g_121.vir_2	g_121	NZ_CP077421.1|provirus_4198116_4216000	GCF_020047135.1_ASM2004713v1	P. polaris	QK413-1	NZ_CP077421.1	4198116	4216000	Y	17885	Provirus	Viruses;Duplodnaviria;Heunggongvirae;Uroviricota;Caudoviricetes	0.9983	0.0015	4	19.6831	11	17885	No	19	3	0	Low-quality	Genome-fragment	31.2	HMM-based (lower-bound)	0	1	NA	NA	NA	0
g_121.vir_3	g_121	NZ_CP077421.1|provirus_2895185_2910634	GCF_020047135.1_ASM2004713v1	P. polaris	QK413-1	NZ_CP077421.1	2895185	2910634	Y	15450	Provirus	Viruses;Duplodnaviria;Heunggongvirae;Uroviricota;Caudoviricetes	0.9982	0.0016	9	27.38	11	15450	No	21	14	0	Low-quality	Genome-fragment	41.64	AAI-based (medium-confidence)	0	1	NA	NA	NA	0
g_121.vir_4	g_121	NZ_CP077421.1|provirus_4073611_4084353	GCF_020047135.1_ASM2004713v1	P. polaris	QK413-1	NZ_CP077421.1	4073611	4084353	Y	10743	Provirus	Viruses;Duplodnaviria;Heunggongvirae;Uroviricota;Caudoviricetes	0.9971	0.0019	1	11.7346	11	10743	No	13	3	0	Low-quality	Genome-fragment	29.84	HMM-based (lower-bound)	0	1	NA	NA	NA	0
g_122.vir_1	g_122	NZ_JAESHX010000059.1|provirus_27101_62658	GCF_019426305.1_ASM1942630v1	P. polaris	A3	NZ_JAESHX010000059.1	27101	62658	Y	35558	Provirus	Viruses;Duplodnaviria;Heunggongvirae;Uroviricota;Caudoviricetes	0.9987	0.0013	12	57.0575	11	35558	No	45	31	0	High-quality	High-quality	90.78	AAI-based (medium-confidence)	0	1	NA	NA	NA	0
g_122.vir_2	g_122	NZ_JAESHX010000010.1|provirus_61731_77181	GCF_019426305.1_ASM1942630v1	P. polaris	A3	NZ_JAESHX010000010.1	61731	77181	Y	15451	Provirus	Viruses;Duplodnaviria;Heunggongvirae;Uroviricota;Caudoviricetes	0.9982	0.0016	9	27.38	11	15451	No	21	14	0	Low-quality	Genome-fragment	41.65	AAI-based (medium-confidence)	0	1	NA	NA	NA	0
g_122.vir_3	g_122	NZ_JAESHX010000126.1	GCF_019426305.1_ASM1942630v1	P. polaris	A3	NZ_JAESHX010000126.1	NA	NA	N	6163	No terminal repeats	Viruses;Duplodnaviria;Heunggongvirae;Uroviricota;Caudoviricetes	0.9946	0.0029	1	6.576	11	6163	No	10	2	0	Low-quality	Genome-fragment	25.6	AAI-based (high-confidence)	0	1	NA	NA	NA	0
g_123.vir_1	g_123	NZ_JADARB010000049.1|provirus_64432_79075	GCF_018728555.1_ASM1872855v1	P. punjabense	RNS08-28	NZ_JADARB010000049.1	64432	79075	Y	14644	Provirus	Viruses;Duplodnaviria;Heunggongvirae;Uroviricota;Caudoviricetes	0.9987	0.0013	10	27.7409	11	14644	No	19	14	0	Low-quality	Genome-fragment	39.47	AAI-based (medium-confidence)	0	1	NA	NA	NA	0
g_123.vir_2	g_123	NZ_JADARB010000082.1|provirus_3_23548	GCF_018728555.1_ASM1872855v1	P. punjabense	RNS08-28	NZ_JADARB010000082.1	3	23548	Y	23546	Provirus	Viruses;Duplodnaviria;Heunggongvirae;Uroviricota;Caudoviricetes	0.9983	0.0015	17	41.6312	11	23546	No	35	24	1	Medium-quality	Genome-fragment	71.68	AAI-based (high-confidence)	0	1	NA	NA	NA	0
g_123.vir_3	g_123	NZ_JADARB010000078.1|provirus_8731_17342	GCF_018728555.1_ASM1872855v1	P. punjabense	RNS08-28	NZ_JADARB010000078.1	8731	17342	Y	8612	Provirus	Viruses;Duplodnaviria;Heunggongvirae;Uroviricota;Caudoviricetes	0.9974	0.0018	5	9.5859	11	8612	No	9	6	0	Low-quality	Genome-fragment	25.9	AAI-based (high-confidence)	0	1	NA	NA	NA	0
g_123.vir_4	g_123	NZ_JADARB010000025.1|provirus_60526_76338	GCF_018728555.1_ASM1872855v1	P. punjabense	RNS08-28	NZ_JADARB010000025.1	60526	76338	Y	15813	Provirus	Viruses;Duplodnaviria;Heunggongvirae;Uroviricota;Caudoviricetes	0.9968	0.0022	1	11.2694	11	15813	No	24	5	0	Low-quality	Genome-fragment	46.29	AAI-based (medium-confidence)	0	1	NA	NA	NA	0
g_124.vir_1	g_124	NZ_CP055224.1|provirus_1511987_1523027	GCF_018634035.1_ASM1863403v1	P. atrosepticum	Green1	NZ_CP055224.1	1511987	1523027	Y	11041	Provirus	Viruses;Duplodnaviria;Heunggongvirae;Uroviricota;Caudoviricetes	0.9969	0.0031	1	8.824	11	11041	No	11	3	0	Low-quality	Genome-fragment	30.67	HMM-based (lower-bound)	0	1	NA	NA	NA	0
g_124.vir_2	g_124	NZ_CP055224.1|provirus_3961994_3981472	GCF_018634035.1_ASM1863403v1	P. atrosepticum	Green1	NZ_CP055224.1	3961994	3981472	Y	19479	Provirus	Viruses;Duplodnaviria;Heunggongvirae;Uroviricota;Caudoviricetes	0.9817	0.0107	1	11.0337	11	19479	No	30	2	1	Medium-quality	Genome-fragment	87.98	AAI-based (high-confidence)	0	1	NA	NA	NA	0
g_125.vir_1	g_125	NZ_JADARA010000012.1|provirus_15691_31125	GCF_018344415.1_ASM1834441v1	P. punjabense	P9A19a	NZ_JADARA010000012.1	15691	31125	Y	15435	Provirus	Viruses;Duplodnaviria;Heunggongvirae;Uroviricota;Caudoviricetes	0.9984	0.0016	10	27.3556	11	15435	No	20	14	0	Low-quality	Genome-fragment	41.6	AAI-based (medium-confidence)	0	1	NA	NA	NA	0
g_125.vir_2	g_125	NZ_JADARA010000049.1	GCF_018344415.1_ASM1834441v1	P. punjabense	P9A19a	NZ_JADARA010000049.1	NA	NA	N	8281	No terminal repeats	Viruses;Duplodnaviria;Heunggongvirae;Uroviricota;Caudoviricetes	0.914	0.0438	0	2.8317	11	8281	No	5	0	1	Low-quality	Genome-fragment	16.61	AAI-based (medium-confidence)	0	1	no viral genes detected	NA	NA	0
g_126.vir_1	g_126	NZ_CP065143.1|provirus_1183922_1216969	GCF_018219365.1_ASM1821936v1	P. versatile	DSM 30169	NZ_CP065143.1	1183922	1216969	Y	33048	Provirus	Viruses;Duplodnaviria;Heunggongvirae;Uroviricota;Caudoviricetes	0.9986	0.0014	21	52.1269	11	33048	No	43	32	0	High-quality	High-quality	100	AAI-based (high-confidence)	0	1	NA	NA	NA	0
g_126.vir_2	g_126	NZ_CP065143.1|provirus_2806030_2864969	GCF_018219365.1_ASM1821936v1	P. versatile	DSM 30169	NZ_CP065143.1	2806030	2864969	Y	58940	Provirus	Viruses;Duplodnaviria;Heunggongvirae;Uroviricota;Caudoviricetes	0.9985	0.0015	6	70.5672	11	58940	No	67	36	1	High-quality	High-quality	90.61	AAI-based (medium-confidence)	0	1	NA	NA	NA	0
g_126.vir_3	g_126	NZ_CP065143.1|provirus_5050784_5067196	GCF_018219365.1_ASM1821936v1	P. versatile	DSM 30169	NZ_CP065143.1	5050784	5067196	Y	16413	Provirus	Viruses;Duplodnaviria;Heunggongvirae;Uroviricota;Caudoviricetes	0.9984	0.0015	3	26.7016	11	16413	No	25	3	0	Low-quality	Genome-fragment	39.59	AAI-based (medium-confidence)	0	1	NA	NA	NA	0
g_126.vir_4	g_126	NZ_CP065143.1|provirus_1828303_1914843	GCF_018219365.1_ASM1821936v1	P. versatile	DSM 30169	NZ_CP065143.1	1832904	1906989	Y	74086	Provirus	Viruses;Duplodnaviria;Heunggongvirae;Uroviricota;Caudoviricetes	0.9982	0.0016	36	122.644	11	86541	Yes	104	65	5	Complete	High-quality	100	Provirus (high-confidence)	14.39	1	contig >1.5x longer than expected genome length	host,viral,host	1-4601,4602-78687,78688-86541	1
g_126.vir_5	g_126	NZ_CP065143.1|provirus_3170224_3186747	GCF_018219365.1_ASM1821936v1	P. versatile	DSM 30169	NZ_CP065143.1	3170224	3186747	Y	16524	Provirus	Viruses;Duplodnaviria;Heunggongvirae;Uroviricota;Caudoviricetes	0.9978	0.0017	10	27.1504	11	16524	No	21	14	0	Low-quality	Genome-fragment	44.54	AAI-based (medium-confidence)	0	1	NA	NA	NA	0
g_126.vir_6	g_126	NZ_CP065143.1|provirus_4705512_4729645	GCF_018219365.1_ASM1821936v1	P. versatile	DSM 30169	NZ_CP065143.1	4705512	4729645	Y	24134	Provirus	Viruses;Duplodnaviria;Heunggongvirae;Uroviricota;Caudoviricetes	0.9708	0.0063	1	6.8646	11	24134	No	25	3	2	High-quality	High-quality	100	AAI-based (medium-confidence)	0	1	contig >1.5x longer than expected genome length	NA	NA	0
g_127.vir_1	g_127	NZ_WLVT01000008.1|provirus_82500_98905	GCF_018095765.1_ASM1809576v1	P. versatile	NY1753B	NZ_WLVT01000008.1	82500	98905	Y	16406	Provirus	Viruses;Duplodnaviria;Heunggongvirae;Uroviricota;Caudoviricetes	0.9986	0.0014	11	28.6061	11	16406	No	21	15	0	Low-quality	Genome-fragment	44.22	AAI-based (medium-confidence)	0	1	NA	NA	NA	0
g_127.vir_2	g_127	NZ_WLVT01000025.1|provirus_38874_71620	GCF_018095765.1_ASM1809576v1	P. versatile	NY1753B	NZ_WLVT01000025.1	38874	71620	Y	32747	Provirus	Viruses;Duplodnaviria;Heunggongvirae;Uroviricota;Caudoviricetes	0.9986	0.0014	7	40.7403	11	32747	No	37	23	1	Medium-quality	Genome-fragment	67.58	AAI-based (high-confidence)	0	1	NA	NA	NA	0
g_127.vir_3	g_127	NZ_WLVT01000026.1|provirus_13040_44268	GCF_018095765.1_ASM1809576v1	P. versatile	NY1753B	NZ_WLVT01000026.1	13040	44268	Y	31229	Provirus	Viruses;Duplodnaviria;Heunggongvirae;Uroviricota;Caudoviricetes	0.9985	0.0014	22	50.8381	11	31229	No	42	33	0	High-quality	High-quality	94.02	AAI-based (high-confidence)	0	1	NA	NA	NA	0
g_127.vir_4	g_127	NZ_WLVT01000036.1	GCF_018095765.1_ASM1809576v1	P. versatile	NY1753B	NZ_WLVT01000036.1	NA	NA	N	49433	No terminal repeats	Viruses;Duplodnaviria;Heunggongvirae;Uroviricota;Caudoviricetes	0.9984	0.0015	22	76.5636	11	49433	No	73	38	1	High-quality	High-quality	100	AAI-based (medium-confidence)	0	1	NA	NA	NA	0
g_127.vir_5	g_127	NZ_WLVT01000001.1|provirus_93409_120751	GCF_018095765.1_ASM1809576v1	P. versatile	NY1753B	NZ_WLVT01000001.1	93409	120751	Y	27343	Provirus	Viruses;Duplodnaviria;Heunggongvirae;Uroviricota;Caudoviricetes	0.9984	0.0015	12	45.6198	11	27343	No	33	18	0	Medium-quality	Genome-fragment	88.85	AAI-based (high-confidence)	0	1	NA	NA	NA	0
g_127.vir_6	g_127	NZ_WLVT01000100.1	GCF_018095765.1_ASM1809576v1	P. versatile	NY1753B	NZ_WLVT01000100.1	NA	NA	N	7823	No terminal repeats	Unclassified	0.997	0.0018	1	1.461	11	7823	No	1	0	1	Not-determined	Genome-fragment	NA	NA	0	1	no viral genes detected	NA	NA	0
g_127.vir_7	g_127	NZ_WLVT01000105.1	GCF_018095765.1_ASM1809576v1	P. versatile	NY1753B	NZ_WLVT01000105.1	NA	NA	N	4531	No terminal repeats	Viruses;Duplodnaviria;Heunggongvirae;Uroviricota;Caudoviricetes	0.8568	0.022	0	2.3007	11	4531	No	4	1	0	Low-quality	Genome-fragment	2.97	AAI-based (high-confidence)	0	1	NA	NA	NA	0
g_128.vir_1	g_128	NZ_WLVU01000045.1|provirus_3_4140	GCF_018095745.1_ASM1809574v1	P. versatile	NY1715C	NZ_WLVU01000045.1	3	4140	Y	4138	Provirus	Viruses;Duplodnaviria;Heunggongvirae;Uroviricota;Caudoviricetes	0.9986	0.0014	2	6.9531	11	4138	No	5	3	0	Low-quality	Genome-fragment	13.89	AAI-based (high-confidence)	0	1	NA	NA	NA	0
g_128.vir_2	g_128	NZ_WLVU01000110.1	GCF_018095745.1_ASM1809574v1	P. versatile	NY1715C	NZ_WLVU01000110.1	NA	NA	N	8017	No terminal repeats	Viruses;Duplodnaviria;Heunggongvirae;Uroviricota;Caudoviricetes	0.9985	0.0014	6	9.3002	11	8017	No	8	7	0	Low-quality	Genome-fragment	24	AAI-based (high-confidence)	0	1	NA	NA	NA	0
g_128.vir_3	g_128	NZ_WLVU01000024.1|provirus_40162_63710	GCF_018095745.1_ASM1809574v1	P. versatile	NY1715C	NZ_WLVU01000024.1	40162	63710	Y	23549	Provirus	Viruses;Duplodnaviria;Heunggongvirae;Uroviricota;Caudoviricetes	0.9985	0.0015	12	40.4979	11	23549	No	30	17	0	Medium-quality	Genome-fragment	75.22	AAI-based (high-confidence)	0	1	NA	NA	NA	0
g_128.vir_4	g_128	NZ_WLVU01000047.1|provirus_16628_37410	GCF_018095745.1_ASM1809574v1	P. versatile	NY1715C	NZ_WLVU01000047.1	16628	37410	Y	20783	Provirus	Viruses;Duplodnaviria;Heunggongvirae;Uroviricota;Caudoviricetes	0.9984	0.0015	15	35.8161	11	20783	No	31	20	0	Medium-quality	Genome-fragment	62.11	AAI-based (high-confidence)	0	1	NA	NA	NA	0
g_128.vir_5	g_128	NZ_WLVU01000072.1	GCF_018095745.1_ASM1809574v1	P. versatile	NY1715C	NZ_WLVU01000072.1	NA	NA	N	22875	No terminal repeats	Viruses;Duplodnaviria;Heunggongvirae;Uroviricota;Caudoviricetes	0.9984	0.0015	16	43.6538	11	22875	No	36	27	0	Medium-quality	Genome-fragment	69.83	AAI-based (high-confidence)	0	1	NA	NA	NA	0
g_128.vir_6	g_128	NZ_WLVU01000004.1|provirus_126355_136111	GCF_018095745.1_ASM1809574v1	P. versatile	NY1715C	NZ_WLVU01000004.1	126355	136111	Y	9757	Provirus	Viruses;Duplodnaviria;Heunggongvirae;Uroviricota;Caudoviricetes	0.9982	0.0016	2	13.2953	11	9757	No	13	7	0	Low-quality	Genome-fragment	5.95	HMM-based (lower-bound)	0	1	NA	NA	NA	0
g_128.vir_7	g_128	NZ_WLVU01000001.1|provirus_259437_321024	GCF_018095745.1_ASM1809574v1	P. versatile	NY1715C	NZ_WLVU01000001.1	259437	321024	Y	61588	Provirus	Viruses;Duplodnaviria;Heunggongvirae;Uroviricota;Caudoviricetes	0.9981	0.0016	8	58.8889	11	61588	No	68	36	1	High-quality	High-quality	94.71	AAI-based (medium-confidence)	0	1	NA	NA	NA	0
g_128.vir_8	g_128	NZ_WLVU01000015.1|provirus_2_9215	GCF_018095745.1_ASM1809574v1	P. versatile	NY1715C	NZ_WLVU01000015.1	2	9215	Y	9214	Provirus	Viruses;Duplodnaviria;Heunggongvirae;Uroviricota;Caudoviricetes	0.998	0.0017	4	8.3966	11	9214	No	9	7	0	Low-quality	Genome-fragment	26.7	AAI-based (medium-confidence)	0	1	NA	NA	NA	0
g_128.vir_9	g_128	NZ_WLVU01000025.1|provirus_19879_38222	GCF_018095745.1_ASM1809574v1	P. versatile	NY1715C	NZ_WLVU01000025.1	19879	38222	Y	18344	Provirus	Viruses;Duplodnaviria;Heunggongvirae;Uroviricota;Caudoviricetes	0.9978	0.0017	4	17.3351	11	18344	No	20	4	0	Low-quality	Genome-fragment	32	HMM-based (lower-bound)	0	1	NA	NA	NA	0
g_128.vir_10	g_128	NZ_WLVU01000008.1|provirus_82355_99117	GCF_018095745.1_ASM1809574v1	P. versatile	NY1715C	NZ_WLVU01000008.1	82355	99117	Y	16763	Provirus	Viruses;Duplodnaviria;Heunggongvirae;Uroviricota;Caudoviricetes	0.9977	0.0018	11	28.5767	11	16763	No	22	15	0	Low-quality	Genome-fragment	45.18	AAI-based (medium-confidence)	0	1	NA	NA	NA	0
g_128.vir_11	g_128	NZ_WLVU01000114.1	GCF_018095745.1_ASM1809574v1	P. versatile	NY1715C	NZ_WLVU01000114.1	NA	NA	N	7823	No terminal repeats	Unclassified	0.9969	0.0019	1	1.461	11	7823	No	1	0	1	Not-determined	Genome-fragment	NA	NA	0	1	no viral genes detected	NA	NA	0
g_128.vir_12	g_128	NZ_WLVU01000133.1	GCF_018095745.1_ASM1809574v1	P. versatile	NY1715C	NZ_WLVU01000133.1	NA	NA	N	3233	No terminal repeats	Viruses;Duplodnaviria;Heunggongvirae;Uroviricota;Caudoviricetes	0.9881	0.0027	0	0.9867	11	3233	No	1	0	1	Not-determined	Genome-fragment	NA	NA	0	1.07	no viral genes detected	NA	NA	0
g_128.vir_13	g_128	NZ_WLVU01000086.1	GCF_018095745.1_ASM1809574v1	P. versatile	NY1715C	NZ_WLVU01000086.1	NA	NA	N	16023	No terminal repeats	Viruses;Duplodnaviria;Heunggongvirae;Uroviricota;Caudoviricetes	0.9866	0.0036	5	9.0024	11	16023	No	22	6	1	Low-quality	Genome-fragment	47.81	AAI-based (medium-confidence)	0	1	NA	NA	NA	0
g_129.vir_1	g_129	NZ_WLVV01000009.1|provirus_82500_98905	GCF_018095725.1_ASM1809572v1	P. versatile	NY1705A	NZ_WLVV01000009.1	82500	98905	Y	16406	Provirus	Viruses;Duplodnaviria;Heunggongvirae;Uroviricota;Caudoviricetes	0.9986	0.0014	11	28.6061	11	16406	No	21	15	0	Low-quality	Genome-fragment	44.22	AAI-based (medium-confidence)	0	1	NA	NA	NA	0
g_129.vir_2	g_129	NZ_WLVV01000024.1|provirus_38874_71620	GCF_018095725.1_ASM1809572v1	P. versatile	NY1705A	NZ_WLVV01000024.1	38874	71620	Y	32747	Provirus	Viruses;Duplodnaviria;Heunggongvirae;Uroviricota;Caudoviricetes	0.9986	0.0014	7	40.7403	11	32747	No	37	23	1	Medium-quality	Genome-fragment	67.58	AAI-based (high-confidence)	0	1	NA	NA	NA	0
g_129.vir_3	g_129	NZ_WLVV01000025.1|provirus_13040_44268	GCF_018095725.1_ASM1809572v1	P. versatile	NY1705A	NZ_WLVV01000025.1	13040	44268	Y	31229	Provirus	Viruses;Duplodnaviria;Heunggongvirae;Uroviricota;Caudoviricetes	0.9985	0.0014	22	50.8381	11	31229	No	42	33	0	High-quality	High-quality	94.02	AAI-based (high-confidence)	0	1	NA	NA	NA	0
g_129.vir_4	g_129	NZ_WLVV01000037.1	GCF_018095725.1_ASM1809572v1	P. versatile	NY1705A	NZ_WLVV01000037.1	NA	NA	N	49433	No terminal repeats	Viruses;Duplodnaviria;Heunggongvirae;Uroviricota;Caudoviricetes	0.9984	0.0015	22	76.5636	11	49433	No	73	38	1	High-quality	High-quality	100	AAI-based (medium-confidence)	0	1	NA	NA	NA	0
g_129.vir_5	g_129	NZ_WLVV01000002.1|provirus_41546_68888	GCF_018095725.1_ASM1809572v1	P. versatile	NY1705A	NZ_WLVV01000002.1	41546	68888	Y	27343	Provirus	Viruses;Duplodnaviria;Heunggongvirae;Uroviricota;Caudoviricetes	0.9984	0.0015	12	45.6198	11	27343	No	33	18	0	Medium-quality	Genome-fragment	88.85	AAI-based (high-confidence)	0	1	NA	NA	NA	0
g_129.vir_6	g_129	NZ_WLVV01000099.1	GCF_018095725.1_ASM1809572v1	P. versatile	NY1705A	NZ_WLVV01000099.1	NA	NA	N	7823	No terminal repeats	Unclassified	0.997	0.0018	1	1.461	11	7823	No	1	0	1	Not-determined	Genome-fragment	NA	NA	0	1	no viral genes detected	NA	NA	0
g_129.vir_7	g_129	NZ_WLVV01000104.1	GCF_018095725.1_ASM1809572v1	P. versatile	NY1705A	NZ_WLVV01000104.1	NA	NA	N	4531	No terminal repeats	Viruses;Duplodnaviria;Heunggongvirae;Uroviricota;Caudoviricetes	0.8568	0.022	0	2.3007	11	4531	No	4	1	0	Low-quality	Genome-fragment	2.97	AAI-based (high-confidence)	0	1	NA	NA	NA	0
g_130.vir_1	g_130	NZ_WLVR01000011.1|provirus_75464_93644	GCF_018094745.1_ASM1809474v1	P. versatile	NY1762B	NZ_WLVR01000011.1	75464	93644	Y	18181	Provirus	Viruses;Duplodnaviria;Heunggongvirae;Uroviricota;Caudoviricetes	0.998	0.002	11	31.1944	11	18181	No	24	17	0	Low-quality	Genome-fragment	49	AAI-based (medium-confidence)	0	1	NA	NA	NA	0
g_130.vir_2	g_130	NZ_WLVR01000034.1|provirus_18976_40503	GCF_018094745.1_ASM1809474v1	P. versatile	NY1762B	NZ_WLVR01000034.1	18976	40503	Y	21528	Provirus	Viruses;Duplodnaviria;Heunggongvirae;Uroviricota;Caudoviricetes	0.9977	0.0022	2	19.9912	11	21528	No	30	4	0	Low-quality	Genome-fragment	35.41	HMM-based (lower-bound)	0	1	NA	NA	NA	0
g_130.vir_3	g_130	NZ_WLVR01000053.1|provirus_3637_20270	GCF_018094745.1_ASM1809474v1	P. versatile	NY1762B	NZ_WLVR01000053.1	3637	20270	Y	16634	Provirus	Viruses;Duplodnaviria;Heunggongvirae;Uroviricota;Caudoviricetes	0.9969	0.0025	1	18.4889	11	16634	No	21	3	0	Low-quality	Genome-fragment	31.23	HMM-based (lower-bound)	0	1	NA	NA	NA	0
g_131.vir_1	g_131	NZ_WLVP01000062.1	GCF_018094705.1_ASM1809470v1	P. versatile	NY1766A	NZ_WLVP01000062.1	NA	NA	N	26178	No terminal repeats	Viruses;Duplodnaviria;Heunggongvirae;Uroviricota;Caudoviricetes	0.9988	0.0012	9	41.594	11	26178	No	33	25	0	Medium-quality	Genome-fragment	54.03	AAI-based (high-confidence)	0	1	NA	NA	NA	0
g_131.vir_2	g_131	NZ_WLVP01000030.1|provirus_15673_33915	GCF_018094705.1_ASM1809470v1	P. versatile	NY1766A	NZ_WLVP01000030.1	15673	33915	Y	18243	Provirus	Viruses;Duplodnaviria;Heunggongvirae;Uroviricota;Caudoviricetes	0.9982	0.0015	11	29.9138	11	18243	No	24	16	0	Low-quality	Genome-fragment	49.17	AAI-based (medium-confidence)	0	1	NA	NA	NA	0
g_131.vir_3	g_131	NZ_WLVP01000116.1	GCF_018094705.1_ASM1809470v1	P. versatile	NY1766A	NZ_WLVP01000116.1	NA	NA	N	3600	No terminal repeats	Viruses;Duplodnaviria;Heunggongvirae;Uroviricota;Caudoviricetes	0.9072	0.032	0	1.4172	11	3600	No	3	1	0	Low-quality	Genome-fragment	8.52	AAI-based (high-confidence)	0	1	NA	NA	NA	0
g_131.vir_4	g_131	NZ_WLVP01000104.1	GCF_018094705.1_ASM1809470v1	P. versatile	NY1766A	NZ_WLVP01000104.1	NA	NA	N	7210	No terminal repeats	Viruses;Duplodnaviria;Heunggongvirae;Uroviricota;Caudoviricetes	0.8382	0.0644	0	1.5312	11	7210	No	2	0	2	Not-determined	Genome-fragment	NA	NA	0	1	no viral genes detected	NA	NA	0
g_131.vir_5	g_131	NZ_WLVP01000113.1	GCF_018094705.1_ASM1809470v1	P. versatile	NY1766A	NZ_WLVP01000113.1	NA	NA	N	4434	No terminal repeats	Viruses;Duplodnaviria;Heunggongvirae;Uroviricota;Caudoviricetes	0.776	0.0963	0	2.3007	11	4434	No	4	1	0	Low-quality	Genome-fragment	2.9	AAI-based (high-confidence)	0	1	NA	NA	NA	0
g_132.vir_1	g_132	NZ_WLVQ01000003.1|provirus_71652_106675	GCF_018094685.1_ASM1809468v1	P. versatile	NY1765A	NZ_WLVQ01000003.1	71652	106675	Y	35024	Provirus	Viruses;Duplodnaviria;Heunggongvirae;Uroviricota;Caudoviricetes	0.9985	0.0015	21	54.5116	11	35024	No	44	32	0	High-quality	High-quality	100	AAI-based (high-confidence)	0	1	NA	NA	NA	0
g_132.vir_2	g_132	NZ_WLVQ01000009.1|provirus_88944_105278	GCF_018094685.1_ASM1809468v1	P. versatile	NY1765A	NZ_WLVQ01000009.1	88944	105278	Y	16335	Provirus	Viruses;Duplodnaviria;Heunggongvirae;Uroviricota;Caudoviricetes	0.9984	0.0016	11	28.5767	11	16335	No	21	15	0	Low-quality	Genome-fragment	44	AAI-based (medium-confidence)	0	1	NA	NA	NA	0
g_132.vir_3	g_132	NZ_WLVQ01000009.1|provirus_126088_136921	GCF_018094685.1_ASM1809468v1	P. versatile	NY1765A	NZ_WLVQ01000009.1	126088	136921	Y	10834	Provirus	Viruses;Duplodnaviria;Heunggongvirae;Uroviricota;Caudoviricetes	0.9963	0.0023	0	7.452	11	10834	No	8	0	0	Not-determined	Genome-fragment	NA	NA	0	1	no viral genes detected	NA	NA	0
g_132.vir_4	g_132	NZ_WLVQ01000089.1	GCF_018094685.1_ASM1809468v1	P. versatile	NY1765A	NZ_WLVQ01000089.1	NA	NA	N	9346	No terminal repeats	Viruses;Monodnaviria;Loebvirae;Hofneiviricota;Faserviricetes;Tubulavirales;Inoviridae	0.9953	0.0029	2	8.3233	11	9346	No	14	1	0	High-quality	High-quality	100	AAI-based (high-confidence)	0	1	NA	NA	NA	0
g_132.vir_5	g_132	NZ_WLVQ01000104.1	GCF_018094685.1_ASM1809468v1	P. versatile	NY1765A	NZ_WLVQ01000104.1	NA	NA	N	4531	No terminal repeats	Viruses;Duplodnaviria;Heunggongvirae;Uroviricota;Caudoviricetes	0.9123	0.0199	0	2.3007	11	4531	No	4	1	0	Low-quality	Genome-fragment	2.97	AAI-based (high-confidence)	0	1	NA	NA	NA	0
g_133.vir_1	g_133	NZ_WLVO01000027.1|provirus_25189_52750	GCF_018094665.1_ASM1809466v1	P. versatile	NY1788A	NZ_WLVO01000027.1	25189	52750	Y	27562	Provirus	Viruses;Duplodnaviria;Heunggongvirae;Uroviricota;Caudoviricetes	0.9989	0.0011	8	39.307	11	27562	No	31	25	0	Medium-quality	Genome-fragment	56.88	AAI-based (high-confidence)	0	1	NA	NA	NA	0
g_133.vir_2	g_133	NZ_WLVO01000011.1|provirus_184_61740	GCF_018094665.1_ASM1809466v1	P. versatile	NY1788A	NZ_WLVO01000011.1	184	61740	Y	61557	Provirus	Viruses;Duplodnaviria;Heunggongvirae;Uroviricota;Caudoviricetes	0.9987	0.0012	31	89.2742	11	61557	No	76	56	1	High-quality	High-quality	100	AAI-based (high-confidence)	0	1	contig >1.5x longer than expected genome length	NA	NA	0
g_133.vir_3	g_133	NZ_WLVO01000089.1	GCF_018094665.1_ASM1809466v1	P. versatile	NY1788A	NZ_WLVO01000089.1	NA	NA	N	18930	No terminal repeats	Viruses;Duplodnaviria;Heunggongvirae;Uroviricota;Caudoviricetes	0.9987	0.0012	2	27.1816	11	18930	No	26	11	1	Low-quality	Genome-fragment	38.07	AAI-based (medium-confidence)	0	1	NA	NA	NA	0
g_133.vir_4	g_133	NZ_WLVO01000100.1	GCF_018094665.1_ASM1809466v1	P. versatile	NY1788A	NZ_WLVO01000100.1	NA	NA	N	15612	No terminal repeats	Viruses;Duplodnaviria;Heunggongvirae;Uroviricota;Caudoviricetes	0.9986	0.0013	3	23.1451	11	15612	No	22	5	0	Low-quality	Genome-fragment	26.39	HMM-based (lower-bound)	0	1	NA	NA	NA	0
g_133.vir_5	g_133	NZ_WLVO01000070.1	GCF_018094665.1_ASM1809466v1	P. versatile	NY1788A	NZ_WLVO01000070.1	NA	NA	N	27561	No terminal repeats	Viruses;Duplodnaviria;Heunggongvirae;Uroviricota;Caudoviricetes	0.9985	0.0013	2	41.5213	11	27561	No	48	21	0	Medium-quality	Genome-fragment	61.65	AAI-based (medium-confidence)	0	1	NA	NA	NA	0
g_133.vir_6	g_133	NZ_WLVO01000004.1|provirus_84905_101430	GCF_018094665.1_ASM1809466v1	P. versatile	NY1788A	NZ_WLVO01000004.1	84905	101430	Y	16526	Provirus	Viruses;Duplodnaviria;Heunggongvirae;Uroviricota;Caudoviricetes	0.996	0.0018	10	27.1504	11	16526	No	21	14	0	Low-quality	Genome-fragment	44.54	AAI-based (medium-confidence)	0	1	NA	NA	NA	0
g_133.vir_7	g_133	NZ_WLVO01000189.1	GCF_018094665.1_ASM1809466v1	P. versatile	NY1788A	NZ_WLVO01000189.1	NA	NA	N	1418	No terminal repeats	Viruses;Duplodnaviria;Heunggongvirae;Uroviricota;Caudoviricetes	0.9944	0.0023	1	1.7183	11	1418	No	1	0	1	Not-determined	Genome-fragment	NA	NA	0	1	no viral genes detected	NA	NA	0
g_134.vir_1	g_134	NZ_JAFJZU010000012.1|provirus_88055_104781	GCF_017255075.1_ASM1725507v1	P. brasiliense	BL-2	NZ_JAFJZU010000012.1	88055	104781	Y	16727	Provirus	Viruses;Duplodnaviria;Heunggongvirae;Uroviricota;Caudoviricetes	0.9983	0.0017	11	29.0784	11	16727	No	22	16	0	Low-quality	Genome-fragment	45.09	AAI-based (medium-confidence)	0	1.02	NA	NA	NA	0
g_134.vir_2	g_134	NZ_JAFJZU010000009.1|provirus_138237_160783	GCF_017255075.1_ASM1725507v1	P. brasiliense	BL-2	NZ_JAFJZU010000009.1	138237	160783	Y	22547	Provirus	Viruses;Duplodnaviria;Heunggongvirae;Uroviricota;Caudoviricetes	0.9972	0.0023	3	22.7145	11	22547	No	31	5	0	Low-quality	Genome-fragment	37	HMM-based (lower-bound)	0	1	NA	NA	NA	0
g_135.vir_1	g_135	NZ_CP065044.1|provirus_1955030_1971256	GCF_015689195.1_ASM1568919v1	P. aroidearum	L6	NZ_CP065044.1	1955030	1971256	Y	16227	Provirus	Viruses;Duplodnaviria;Heunggongvirae;Uroviricota;Caudoviricetes	0.9984	0.0016	10	27.1504	11	16227	No	21	14	0	Low-quality	Genome-fragment	43.74	AAI-based (medium-confidence)	0	1	NA	NA	NA	0
g_136.vir_1	g_136	NZ_JACGZY010000004.1|provirus_298509_312584	GCF_016988595.1_ASM1698859v1	P. brasiliense	IPO:3649 NAK:55	NZ_JACGZY010000004.1	298509	312584	Y	14076	Provirus	Viruses;Duplodnaviria;Heunggongvirae;Uroviricota;Caudoviricetes	0.9987	0.0013	10	27.5357	11	14076	No	19	14	0	Low-quality	Genome-fragment	37.94	AAI-based (medium-confidence)	0	1	NA	NA	NA	0
g_136.vir_2	g_136	NZ_JACGZY010000017.1|provirus_2_17422	GCF_016988595.1_ASM1698859v1	P. brasiliense	IPO:3649 NAK:55	NZ_JACGZY010000017.1	2	17422	Y	17421	Provirus	Viruses;Duplodnaviria;Heunggongvirae;Uroviricota;Caudoviricetes	0.9987	0.0013	4	30.5319	11	17421	No	23	17	0	Low-quality	Genome-fragment	35.95	AAI-based (high-confidence)	0	1	NA	NA	NA	0
g_136.vir_3	g_136	NZ_JACGZY010000021.1	GCF_016988595.1_ASM1698859v1	P. brasiliense	IPO:3649 NAK:55	NZ_JACGZY010000021.1	NA	NA	N	8504	No terminal repeats	Viruses;Duplodnaviria;Heunggongvirae;Uroviricota;Caudoviricetes	0.9986	0.0013	3	11.006	11	8504	No	9	7	0	Low-quality	Genome-fragment	17.55	AAI-based (high-confidence)	0	1	NA	NA	NA	0
g_136.vir_4	g_136	NZ_JACGZY010000044.1	GCF_016988595.1_ASM1698859v1	P. brasiliense	IPO:3649 NAK:55	NZ_JACGZY010000044.1	NA	NA	N	4556	No terminal repeats	Viruses;Duplodnaviria;Heunggongvirae;Uroviricota;Caudoviricetes	0.9985	0.0014	3	8.3461	11	4556	No	9	5	0	Low-quality	Genome-fragment	7.67	AAI-based (medium-confidence)	0	1	NA	NA	NA	0
g_136.vir_5	g_136	NZ_JACGZY010000033.1|provirus_156858_174191	GCF_016988595.1_ASM1698859v1	P. brasiliense	IPO:3649 NAK:55	NZ_JACGZY010000033.1	159298	174191	Y	14894	Provirus	Viruses;Duplodnaviria;Heunggongvirae;Uroviricota;Caudoviricetes	0.9984	0.0014	1	28.304	11	17334	Yes	28	9	2	Low-quality	Genome-fragment	30.74	AAI-based (high-confidence)	14.08	1	NA	host,viral	1-2440,2441-17334	1
g_136.vir_6	g_136	NZ_JACGZY010000037.1|provirus_43832_62865	GCF_016988595.1_ASM1698859v1	P. brasiliense	IPO:3649 NAK:55	NZ_JACGZY010000037.1	49442	62865	Y	13424	Provirus	Viruses;Duplodnaviria;Heunggongvirae;Uroviricota;Caudoviricetes	0.997	0.0017	3	24.481	11	19034	Yes	24	4	2	Low-quality	Genome-fragment	23.45	AAI-based (medium-confidence)	29.47	1	NA	host,viral	1-5610,5611-19034	1
g_136.vir_7	g_136	NZ_JACGZY010000036.1	GCF_016988595.1_ASM1698859v1	P. brasiliense	IPO:3649 NAK:55	NZ_JACGZY010000036.1	NA	NA	N	45113	No terminal repeats	Viruses;Duplodnaviria;Heunggongvirae;Uroviricota;Caudoviricetes	0.9965	0.002	13	25.3891	11	45113	Yes	41	18	4	Medium-quality	Genome-fragment	79.31	AAI-based (high-confidence)	38.07	1	NA	host,viral	1-17173,17174-45113	1
g_136.vir_8	g_136	NZ_JACGZY010000052.1	GCF_016988595.1_ASM1698859v1	P. brasiliense	IPO:3649 NAK:55	NZ_JACGZY010000052.1	NA	NA	N	3328	ITR	Viruses;Duplodnaviria;Heunggongvirae;Uroviricota;Caudoviricetes	0.9946	0.0024	2	4.9673	11	3328	No	4	4	0	Low-quality	Genome-fragment	1.85	HMM-based (lower-bound)	0	1.02	low-confidence ITR	NA	NA	0
g_136.vir_9	g_136	NZ_JACGZY010000006.1|provirus_123809_137493	GCF_016988595.1_ASM1698859v1	P. brasiliense	IPO:3649 NAK:55	NZ_JACGZY010000006.1	123809	137493	Y	13685	Provirus	Viruses;Duplodnaviria;Heunggongvirae;Uroviricota;Caudoviricetes	0.988	0.0035	1	7.8894	11	13685	No	16	0	3	Low-quality	Genome-fragment	34.66	AAI-based (medium-confidence)	0	1	no viral genes detected	NA	NA	0
g_137.vir_1	g_137	NZ_JACHAT010000040.1|provirus_33946_42035	GCF_016950315.1_ASM1695031v1	P. brasiliense	IPO:0590	NZ_JACHAT010000040.1	33946	42035	Y	8090	Provirus	Viruses;Duplodnaviria;Heunggongvirae;Uroviricota;Caudoviricetes	0.9989	0.0011	5	8.8893	11	8090	No	7	7	0	Low-quality	Genome-fragment	24.32	AAI-based (high-confidence)	0	1.01	NA	NA	NA	0
g_137.vir_2	g_137	NZ_JACHAT010000066.1	GCF_016950315.1_ASM1695031v1	P. brasiliense	IPO:0590	NZ_JACHAT010000066.1	NA	NA	N	24137	No terminal repeats	Viruses;Duplodnaviria;Heunggongvirae;Uroviricota;Caudoviricetes	0.9986	0.0013	16	44.6572	11	24137	No	36	28	0	Medium-quality	Genome-fragment	73.73	AAI-based (high-confidence)	0	1	NA	NA	NA	0
g_137.vir_3	g_137	NZ_JACHAT010000063.1|provirus_12772_25386	GCF_016950315.1_ASM1695031v1	P. brasiliense	IPO:0590	NZ_JACHAT010000063.1	12772	25386	Y	12615	Provirus	Viruses;Duplodnaviria;Heunggongvirae;Uroviricota;Caudoviricetes	0.9982	0.0015	10	19.0904	11	12615	No	24	11	1	Low-quality	Genome-fragment	39.13	AAI-based (high-confidence)	0	1	NA	NA	NA	0
g_137.vir_4	g_137	NZ_JACHAT010000037.1|provirus_32424_46932	GCF_016950315.1_ASM1695031v1	P. brasiliense	IPO:0590	NZ_JACHAT010000037.1	32424	46932	Y	14509	Provirus	Viruses;Duplodnaviria;Heunggongvirae;Uroviricota;Caudoviricetes	0.9979	0.0016	10	27.5357	11	14509	No	20	14	0	Low-quality	Genome-fragment	39.11	AAI-based (medium-confidence)	0	1	NA	NA	NA	0
g_137.vir_5	g_137	NZ_JACHAT010000107.1	GCF_016950315.1_ASM1695031v1	P. brasiliense	IPO:0590	NZ_JACHAT010000107.1	NA	NA	N	2570	No terminal repeats	Viruses;Duplodnaviria;Heunggongvirae;Uroviricota;Caudoviricetes	0.9976	0.0018	3	4.2265	11	2570	No	4	3	0	Low-quality	Genome-fragment	7.74	AAI-based (high-confidence)	0	1	NA	NA	NA	0
g_137.vir_6	g_137	NZ_JACHAT010000013.1|provirus_44446_58227	GCF_016950315.1_ASM1695031v1	P. brasiliense	IPO:0590	NZ_JACHAT010000013.1	44446	58227	Y	13782	Provirus	Viruses;Duplodnaviria;Heunggongvirae;Uroviricota;Caudoviricetes	0.9976	0.0019	2	13.8613	11	13782	No	21	1	0	Low-quality	Genome-fragment	9.26	HMM-based (lower-bound)	0	1	NA	NA	NA	0
g_137.vir_7	g_137	NZ_JACHAT010000102.1	GCF_016950315.1_ASM1695031v1	P. brasiliense	IPO:0590	NZ_JACHAT010000102.1	NA	NA	N	4265	No terminal repeats	Viruses;Duplodnaviria;Heunggongvirae;Uroviricota;Caudoviricetes	0.9942	0.0024	2	2.3756	11	4265	No	3	2	0	Low-quality	Genome-fragment	13.25	AAI-based (high-confidence)	0	1.01	NA	NA	NA	0
g_137.vir_8	g_137	NZ_JACHAT010000110.1	GCF_016950315.1_ASM1695031v1	P. brasiliense	IPO:0590	NZ_JACHAT010000110.1	NA	NA	N	1557	No terminal repeats	Viruses;Duplodnaviria;Heunggongvirae;Uroviricota;Caudoviricetes	0.8566	0.0201	1	1.7183	11	1557	No	2	0	1	Not-determined	Genome-fragment	NA	NA	0	1	no viral genes detected	NA	NA	0
g_137.vir_9	g_137	NZ_JACHAT010000092.1	GCF_016950315.1_ASM1695031v1	P. brasiliense	IPO:0590	NZ_JACHAT010000092.1	NA	NA	N	7171	No terminal repeats	Viruses;Duplodnaviria;Heunggongvirae;Uroviricota;Caudoviricetes	0.8135	0.0386	1	2.2974	11	7171	Yes	9	1	2	Low-quality	Genome-fragment	11.75	AAI-based (medium-confidence)	59.21	1	NA	host,viral	1-4246,4247-7171	1
g_138.vir_1	g_138	NZ_JACGFP010000003.1|provirus_316946_349661	GCF_016950285.1_ASM1695028v1	P. brasiliense	IPO:0821 SCRI:133	NZ_JACGFP010000003.1	316946	349661	Y	32716	Provirus	Viruses;Duplodnaviria;Heunggongvirae;Uroviricota;Caudoviricetes	0.9987	0.0013	12	53.2925	11	32716	No	45	33	0	High-quality	High-quality	92.6	AAI-based (high-confidence)	0	1	NA	NA	NA	0
g_138.vir_2	g_138	NZ_JACGFP010000001.1|provirus_77284_92659	GCF_016950285.1_ASM1695028v1	P. brasiliense	IPO:0821 SCRI:133	NZ_JACGFP010000001.1	77284	92659	Y	15376	Provirus	Viruses;Duplodnaviria;Heunggongvirae;Uroviricota;Caudoviricetes	0.9982	0.0015	10	26.8265	11	15376	No	20	14	0	Low-quality	Genome-fragment	41.44	AAI-based (medium-confidence)	0	1	NA	NA	NA	0
g_139.vir_1	g_139	NZ_JACGFO010000003.1|provirus_11024_25056	GCF_016950275.1_ASM1695027v1	P. parmentieri	IPO:1955	NZ_JACGFO010000003.1	11024	25056	Y	14033	Provirus	Viruses;Duplodnaviria;Heunggongvirae;Uroviricota;Caudoviricetes	0.9976	0.0024	8	21.6203	11	14033	No	22	10	0	Low-quality	Genome-fragment	19.83	HMM-based (lower-bound)	0	1	NA	NA	NA	0
g_139.vir_2	g_139	NZ_JACGFO010000002.1|provirus_654757_670698	GCF_016950275.1_ASM1695027v1	P. parmentieri	IPO:1955	NZ_JACGFO010000002.1	654757	670698	Y	15942	Provirus	Viruses;Duplodnaviria;Heunggongvirae;Uroviricota;Caudoviricetes	0.9972	0.0026	9	27.0985	11	15942	No	20	14	0	Low-quality	Genome-fragment	42.97	AAI-based (medium-confidence)	0	1	NA	NA	NA	0
g_140.vir_1	g_140	NZ_JACGFL010000001.1|provirus_595071_644126	GCF_016950225.1_ASM1695022v1	P. brasiliense	IPO:3643	NZ_JACGFL010000001.1	595071	644126	Y	49056	Provirus	Viruses;Duplodnaviria;Heunggongvirae;Uroviricota;Caudoviricetes	0.9987	0.0013	10	70.5538	11	49056	No	64	38	2	High-quality	High-quality	100	AAI-based (high-confidence)	0	1	NA	NA	NA	0
g_140.vir_2	g_140	NZ_JACGFL010000001.1|provirus_371721_403372	GCF_016950225.1_ASM1695022v1	P. brasiliense	IPO:3643	NZ_JACGFL010000001.1	371721	403372	Y	31652	Provirus	Viruses;Duplodnaviria;Heunggongvirae;Uroviricota;Caudoviricetes	0.9985	0.0014	13	53.4714	11	31652	No	39	22	0	High-quality	High-quality	100	AAI-based (high-confidence)	0	1	NA	NA	NA	0
g_140.vir_3	g_140	NZ_JACGFL010000002.1|provirus_33389_48637	GCF_016950225.1_ASM1695022v1	P. brasiliense	IPO:3643	NZ_JACGFL010000002.1	33389	48637	Y	15249	Provirus	Viruses;Duplodnaviria;Heunggongvirae;Uroviricota;Caudoviricetes	0.9979	0.0016	10	27.7409	11	15249	No	20	14	0	Low-quality	Genome-fragment	41.1	AAI-based (medium-confidence)	0	1	NA	NA	NA	0
g_140.vir_4	g_140	NZ_JACGFL010000037.1	GCF_016950225.1_ASM1695022v1	P. brasiliense	IPO:3643	NZ_JACGFL010000037.1	NA	NA	N	9004	No terminal repeats	Viruses;Duplodnaviria;Heunggongvirae;Uroviricota;Caudoviricetes	0.8578	0.0368	0	1.6198	11	9004	No	6	1	2	Low-quality	Genome-fragment	3.63	HMM-based (lower-bound)	0	1	NA	NA	NA	0
g_141.vir_1	g_141	NZ_JACGFM010000003.1|provirus_232020_248134	GCF_016950195.1_ASM1695019v1	P. brasiliense	IPO:3628	NZ_JACGFM010000003.1	232020	248134	Y	16115	Provirus	Viruses;Duplodnaviria;Heunggongvirae;Uroviricota;Caudoviricetes	0.998	0.002	11	28.7819	11	16115	No	21	15	0	Low-quality	Genome-fragment	43.44	AAI-based (medium-confidence)	0	1	NA	NA	NA	0
g_141.vir_2	g_141	NZ_JACGFM010000031.1	GCF_016950195.1_ASM1695019v1	P. brasiliense	IPO:3628	NZ_JACGFM010000031.1	NA	NA	N	8081	No terminal repeats	Viruses;Duplodnaviria;Heunggongvirae;Uroviricota;Caudoviricetes	0.9579	0.0221	0	1.7094	11	8081	No	1	0	1	Not-determined	Genome-fragment	NA	NA	0	1.37	no viral genes detected	NA	NA	0
g_141.vir_3	g_141	NZ_JACGFM010000037.1	GCF_016950195.1_ASM1695019v1	P. brasiliense	IPO:3628	NZ_JACGFM010000037.1	NA	NA	N	3074	No terminal repeats	Viruses;Duplodnaviria;Heunggongvirae;Uroviricota;Caudoviricetes	0.9226	0.0405	0	1.7183	11	3074	No	1	0	1	Not-determined	Genome-fragment	NA	NA	0	1.14	no viral genes detected	NA	NA	0
g_142.vir_1	g_142	NZ_JACHAU010000022.1|provirus_75357_89487	GCF_016950175.1_ASM1695017v1	P. brasiliense	IPO:3630	NZ_JACHAU010000022.1	75357	89487	Y	14131	Provirus	Viruses;Duplodnaviria;Heunggongvirae;Uroviricota;Caudoviricetes	0.9987	0.0013	10	27.5357	11	14131	No	19	14	0	Low-quality	Genome-fragment	38.09	AAI-based (medium-confidence)	0	1	NA	NA	NA	0
g_142.vir_2	g_142	NZ_JACHAU010000017.1|provirus_89080_110399	GCF_016950175.1_ASM1695017v1	P. brasiliense	IPO:3630	NZ_JACHAU010000017.1	89080	110399	Y	21320	Provirus	Viruses;Duplodnaviria;Heunggongvirae;Uroviricota;Caudoviricetes	0.9976	0.0018	4	20.2978	11	21320	No	29	5	1	Low-quality	Genome-fragment	35.1	HMM-based (lower-bound)	0	1	NA	NA	NA	0
g_142.vir_3	g_142	NZ_JACHAU010000042.1	GCF_016950175.1_ASM1695017v1	P. brasiliense	IPO:3630	NZ_JACHAU010000042.1	NA	NA	N	3418	No terminal repeats	Viruses;Duplodnaviria;Heunggongvirae;Uroviricota;Caudoviricetes	0.9964	0.0024	2	4.9673	11	3418	No	4	4	0	Low-quality	Genome-fragment	1.9	HMM-based (lower-bound)	0	1.02	low-confidence ITR	NA	NA	0
g_143.vir_1	g_143	NZ_JACGFJ010000001.1|provirus_3150941_3166375	GCF_016950155.1_ASM1695015v1	P. punjabense	IPO:3715 SV1490b	NZ_JACGFJ010000001.1	3150941	3166375	Y	15435	Provirus	Viruses;Duplodnaviria;Heunggongvirae;Uroviricota;Caudoviricetes	0.9965	0.0035	10	27.3556	11	15435	No	20	14	0	Low-quality	Genome-fragment	41.6	AAI-based (medium-confidence)	0	1	NA	NA	NA	0
g_143.vir_2	g_143	NZ_JACGFJ010000001.1|provirus_2221121_2234660	GCF_016950155.1_ASM1695015v1	P. punjabense	IPO:3715 SV1490b	NZ_JACGFJ010000001.1	2221121	2234660	Y	13540	Provirus	Viruses;Duplodnaviria;Heunggongvirae;Uroviricota;Caudoviricetes	0.9844	0.0096	0	4.0348	11	13540	No	15	1	1	Low-quality	Genome-fragment	31.76	AAI-based (medium-confidence)	0	1	NA	NA	NA	0
g_144.vir_1	g_144	NZ_JACGFI010000001.1|provirus_595089_644144	GCF_016950125.1_ASM1695012v1	P. brasiliense	IPO:3843 JGAR:11	NZ_JACGFI010000001.1	595089	644144	Y	49056	Provirus	Viruses;Duplodnaviria;Heunggongvirae;Uroviricota;Caudoviricetes	0.9987	0.0013	10	70.5538	11	49056	No	64	38	2	High-quality	High-quality	100	AAI-based (high-confidence)	0	1	NA	NA	NA	0
g_144.vir_2	g_144	NZ_JACGFI010000001.1|provirus_371723_403374	GCF_016950125.1_ASM1695012v1	P. brasiliense	IPO:3843 JGAR:11	NZ_JACGFI010000001.1	371723	403374	Y	31652	Provirus	Viruses;Duplodnaviria;Heunggongvirae;Uroviricota;Caudoviricetes	0.9985	0.0014	13	53.4714	11	31652	No	39	22	0	High-quality	High-quality	100	AAI-based (high-confidence)	0	1	NA	NA	NA	0
g_144.vir_3	g_144	NZ_JACGFI010000002.1|provirus_367572_382820	GCF_016950125.1_ASM1695012v1	P. brasiliense	IPO:3843 JGAR:11	NZ_JACGFI010000002.1	367572	382820	Y	15249	Provirus	Viruses;Duplodnaviria;Heunggongvirae;Uroviricota;Caudoviricetes	0.9984	0.0015	10	27.7409	11	15249	No	20	14	0	Low-quality	Genome-fragment	41.1	AAI-based (medium-confidence)	0	1	NA	NA	NA	0
g_145.vir_1	g_145	NZ_JACGFF010000020.1|provirus_110171_128172	GCF_016950085.1_ASM1695008v1	P. brasiliense	IPO:4064 NAK:242	NZ_JACGFF010000020.1	110171	128172	Y	18002	Provirus	Viruses;Duplodnaviria;Heunggongvirae;Uroviricota;Caudoviricetes	0.9984	0.0016	10	29.7403	11	18002	No	22	16	0	Low-quality	Genome-fragment	48.52	AAI-based (medium-confidence)	0	1	NA	NA	NA	0
g_145.vir_2	g_145	NZ_JACGFF010000020.1|provirus_575108_585061	GCF_016950085.1_ASM1695008v1	P. brasiliense	IPO:4064 NAK:242	NZ_JACGFF010000020.1	575108	585061	Y	9954	Provirus	Viruses;Duplodnaviria;Heunggongvirae;Uroviricota;Caudoviricetes	0.9939	0.0038	2	7.3208	11	9954	No	15	3	0	Low-quality	Genome-fragment	6.71	HMM-based (lower-bound)	0	1	NA	NA	NA	0
g_146.vir_1	g_146	NZ_JACGFH010000001.1|provirus_3128009_3145871	GCF_016950075.1_ASM1695007v1	P. brasiliense	IPO:3844 NAK:382 JGAR:12	NZ_JACGFH010000001.1	3128009	3145871	Y	17863	Provirus	Viruses;Duplodnaviria;Heunggongvirae;Uroviricota;Caudoviricetes	0.9984	0.0016	10	29.7403	11	17863	No	22	16	0	Low-quality	Genome-fragment	48.15	AAI-based (medium-confidence)	0	1	NA	NA	NA	0
g_146.vir_2	g_146	NZ_JACGFH010000001.1|provirus_3441719_3485457	GCF_016950075.1_ASM1695007v1	P. brasiliense	IPO:3844 NAK:382 JGAR:12	NZ_JACGFH010000001.1	3441719	3485457	Y	43739	Provirus	Viruses;Duplodnaviria;Heunggongvirae;Uroviricota;Caudoviricetes	0.9983	0.0016	18	56.3167	11	43739	No	58	35	2	High-quality	High-quality	100	AAI-based (high-confidence)	0	1.02	NA	NA	NA	0
g_147.vir_1	g_147	NZ_JACGFE010000002.1|provirus_291717_310029	GCF_016950015.1_ASM1695001v1	P. brasiliense	IPO:4067 NAK:257	NZ_JACGFE010000002.1	291717	310029	Y	18313	Provirus	Viruses;Duplodnaviria;Heunggongvirae;Uroviricota;Caudoviricetes	0.9971	0.0029	12	30.4914	11	18313	No	23	16	0	Low-quality	Genome-fragment	49.36	AAI-based (medium-confidence)	0	1	NA	NA	NA	0
g_148.vir_1	g_148	NZ_JACGFC010000004.1|provirus_595091_644146	GCF_016949995.1_ASM1694999v1	P. brasiliense	IPO:4055 NAK:152 GBBC:1819	NZ_JACGFC010000004.1	595091	644146	Y	49056	Provirus	Viruses;Duplodnaviria;Heunggongvirae;Uroviricota;Caudoviricetes	0.9987	0.0013	10	70.5538	11	49056	No	64	38	2	High-quality	High-quality	100	AAI-based (high-confidence)	0	1	NA	NA	NA	0
g_148.vir_2	g_148	NZ_JACGFC010000004.1|provirus_371725_403376	GCF_016949995.1_ASM1694999v1	P. brasiliense	IPO:4055 NAK:152 GBBC:1819	NZ_JACGFC010000004.1	371725	403376	Y	31652	Provirus	Viruses;Duplodnaviria;Heunggongvirae;Uroviricota;Caudoviricetes	0.9985	0.0014	13	53.4714	11	31652	No	39	22	0	High-quality	High-quality	100	AAI-based (high-confidence)	0	1	NA	NA	NA	0
g_148.vir_3	g_148	NZ_JACGFC010000010.1|provirus_244004_259252	GCF_016949995.1_ASM1694999v1	P. brasiliense	IPO:4055 NAK:152 GBBC:1819	NZ_JACGFC010000010.1	244004	259252	Y	15249	Provirus	Viruses;Duplodnaviria;Heunggongvirae;Uroviricota;Caudoviricetes	0.9979	0.0016	10	27.7409	11	15249	No	20	14	0	Low-quality	Genome-fragment	41.1	AAI-based (medium-confidence)	0	1	NA	NA	NA	0
g_149.vir_1	g_149	NZ_JACGFD010000001.1|provirus_2861851_2912702	GCF_016949975.1_ASM1694997v1	P. brasiliense	IPO:4068 NAK:256	NZ_JACGFD010000001.1	2861851	2912702	Y	50852	Provirus	Viruses;Duplodnaviria;Heunggongvirae;Uroviricota;Caudoviricetes	0.9983	0.0017	29	84.1979	11	50852	No	68	44	1	High-quality	High-quality	100	AAI-based (high-confidence)	0	1	NA	NA	NA	0
g_149.vir_2	g_149	NZ_JACGFD010000001.1|provirus_1366764_1384499	GCF_016949975.1_ASM1694997v1	P. brasiliense	IPO:4068 NAK:256	NZ_JACGFD010000001.1	1366764	1384499	Y	17736	Provirus	Viruses;Duplodnaviria;Heunggongvirae;Uroviricota;Caudoviricetes	0.9971	0.0023	1	17.1491	11	17736	No	27	5	0	Medium-quality	Genome-fragment	51.83	AAI-based (medium-confidence)	0	1	NA	NA	NA	0
g_150.vir_1	g_150	NZ_JACHAR010000005.1|provirus_745651_781308	GCF_016949955.1_ASM1694995v1	P. versatile	NAK:227	NZ_JACHAR010000005.1	745651	781308	Y	35658	Provirus	Viruses;Duplodnaviria;Heunggongvirae;Uroviricota;Caudoviricetes	0.9985	0.0015	14	48.4765	11	35658	No	48	30	1	High-quality	High-quality	100	AAI-based (high-confidence)	0	1	NA	NA	NA	0
g_150.vir_2	g_150	NZ_JACHAR010000007.1|provirus_210208_247958	GCF_016949955.1_ASM1694995v1	P. versatile	NAK:227	NZ_JACHAR010000007.1	212648	247958	Y	35311	Provirus	Viruses;Duplodnaviria;Heunggongvirae;Uroviricota;Caudoviricetes	0.9982	0.0017	22	52.4317	11	37751	Yes	46	35	3	High-quality	High-quality	100	AAI-based (high-confidence)	6.46	1	NA	host,viral	1-2440,2441-37751	1
g_150.vir_3	g_150	NZ_JACHAR010000013.1|provirus_270210_288117	GCF_016949955.1_ASM1694995v1	P. versatile	NAK:227	NZ_JACHAR010000013.1	272967	288117	Y	15151	Provirus	Viruses;Duplodnaviria;Heunggongvirae;Uroviricota;Caudoviricetes	0.9975	0.002	1	17.637	11	17908	Yes	26	5	3	Low-quality	Genome-fragment	21.28	HMM-based (lower-bound)	15.4	1	NA	host,viral	1-2757,2758-17908	1
g_150.vir_4	g_150	NZ_JACHAR010000003.1|provirus_23569_40110	GCF_016949955.1_ASM1694995v1	P. versatile	NAK:227	NZ_JACHAR010000003.1	23569	40110	Y	16542	Provirus	Viruses;Duplodnaviria;Heunggongvirae;Uroviricota;Caudoviricetes	0.9969	0.0022	10	27.1504	11	16542	No	21	14	0	Low-quality	Genome-fragment	44.59	AAI-based (medium-confidence)	0	1	NA	NA	NA	0
g_151.vir_1	g_151	NZ_JACHAS010000024.1|provirus_71577_85827	GCF_016949935.1_ASM1694993v1	P. polaris	NAK:226	NZ_JACHAS010000024.1	71577	85827	Y	14251	Provirus	Viruses;Duplodnaviria;Heunggongvirae;Uroviricota;Caudoviricetes	0.9987	0.0013	10	27.7409	11	14251	No	19	14	0	Low-quality	Genome-fragment	38.41	AAI-based (medium-confidence)	0	1	NA	NA	NA	0
g_151.vir_2	g_151	NZ_JACHAS010000030.1	GCF_016949935.1_ASM1694993v1	P. polaris	NAK:226	NZ_JACHAS010000030.1	NA	NA	N	3447	No terminal repeats	Viruses;Duplodnaviria;Heunggongvirae;Uroviricota;Caudoviricetes	0.9512	0.0251	1	3.9306	11	3447	No	4	3	0	Low-quality	Genome-fragment	1.92	HMM-based (lower-bound)	0	1	NA	NA	NA	0
g_152.vir_1	g_152	NZ_JACHAQ010000016.1|provirus_86105_104342	GCF_016949915.1_ASM1694991v1	P. brasiliense	IPO:4058 NAK:235	NZ_JACHAQ010000016.1	86105	104342	Y	18238	Provirus	Viruses;Duplodnaviria;Heunggongvirae;Uroviricota;Caudoviricetes	0.9985	0.0015	12	31.5369	11	18238	No	23	17	0	Low-quality	Genome-fragment	49.16	AAI-based (medium-confidence)	0	1.01	NA	NA	NA	0
g_153.vir_1	g_153	NZ_JACHAP010000002.1|provirus_595089_644144	GCF_016949885.1_ASM1694988v1	P. brasiliense	NAK:241	NZ_JACHAP010000002.1	595089	644144	Y	49056	Provirus	Viruses;Duplodnaviria;Heunggongvirae;Uroviricota;Caudoviricetes	0.9987	0.0013	10	70.5538	11	49056	No	64	38	2	High-quality	High-quality	100	AAI-based (high-confidence)	0	1	NA	NA	NA	0
g_153.vir_2	g_153	NZ_JACHAP010000002.1|provirus_371723_403374	GCF_016949885.1_ASM1694988v1	P. brasiliense	NAK:241	NZ_JACHAP010000002.1	371723	403374	Y	31652	Provirus	Viruses;Duplodnaviria;Heunggongvirae;Uroviricota;Caudoviricetes	0.9985	0.0014	13	53.4714	11	31652	No	39	22	0	High-quality	High-quality	100	AAI-based (high-confidence)	0	1	NA	NA	NA	0
g_153.vir_3	g_153	NZ_JACHAP010000013.1|provirus_244002_259250	GCF_016949885.1_ASM1694988v1	P. brasiliense	NAK:241	NZ_JACHAP010000013.1	244002	259250	Y	15249	Provirus	Viruses;Duplodnaviria;Heunggongvirae;Uroviricota;Caudoviricetes	0.9979	0.0016	10	27.7409	11	15249	No	20	14	0	Low-quality	Genome-fragment	41.1	AAI-based (medium-confidence)	0	1	NA	NA	NA	0
g_154.vir_1	g_154	NZ_JACGFA010000004.1|provirus_175906_224961	GCF_016949875.1_ASM1694987v1	P. brasiliense	NAK:247	NZ_JACGFA010000004.1	175906	224961	Y	49056	Provirus	Viruses;Duplodnaviria;Heunggongvirae;Uroviricota;Caudoviricetes	0.9988	0.0012	10	70.5538	11	49056	No	64	38	2	High-quality	High-quality	100	AAI-based (high-confidence)	0	1	NA	NA	NA	0
g_154.vir_2	g_154	NZ_JACGFA010000004.1|provirus_416676_448327	GCF_016949875.1_ASM1694987v1	P. brasiliense	NAK:247	NZ_JACGFA010000004.1	416676	448327	Y	31652	Provirus	Viruses;Duplodnaviria;Heunggongvirae;Uroviricota;Caudoviricetes	0.9985	0.0014	13	53.4714	11	31652	No	39	22	0	High-quality	High-quality	100	AAI-based (high-confidence)	0	1	NA	NA	NA	0
g_154.vir_3	g_154	NZ_JACGFA010000003.1|provirus_244003_259251	GCF_016949875.1_ASM1694987v1	P. brasiliense	NAK:247	NZ_JACGFA010000003.1	244003	259251	Y	15249	Provirus	Viruses;Duplodnaviria;Heunggongvirae;Uroviricota;Caudoviricetes	0.9979	0.0016	10	27.7409	11	15249	No	20	14	0	Low-quality	Genome-fragment	41.1	AAI-based (medium-confidence)	0	1	NA	NA	NA	0
g_155.vir_1	g_155	NZ_JACGFB010000003.1|provirus_641706_659719	GCF_016949855.1_ASM1694985v1	P. brasiliense	NAK:245	NZ_JACGFB010000003.1	641706	659719	Y	18014	Provirus	Viruses;Duplodnaviria;Heunggongvirae;Uroviricota;Caudoviricetes	0.9986	0.0014	12	30.6126	11	18014	No	23	17	0	Low-quality	Genome-fragment	48.55	AAI-based (medium-confidence)	0	1	NA	NA	NA	0
g_156.vir_1	g_156	NZ_JACHAO010000002.1|provirus_175907_224962	GCF_016949835.1_ASM1694983v1	P. brasiliense	NAK:243	NZ_JACHAO010000002.1	175907	224962	Y	49056	Provirus	Viruses;Duplodnaviria;Heunggongvirae;Uroviricota;Caudoviricetes	0.9988	0.0012	10	70.5538	11	49056	No	64	38	2	High-quality	High-quality	100	AAI-based (high-confidence)	0	1	NA	NA	NA	0
g_156.vir_2	g_156	NZ_JACHAO010000002.1|provirus_416677_448328	GCF_016949835.1_ASM1694983v1	P. brasiliense	NAK:243	NZ_JACHAO010000002.1	416677	448328	Y	31652	Provirus	Viruses;Duplodnaviria;Heunggongvirae;Uroviricota;Caudoviricetes	0.9985	0.0014	13	53.4714	11	31652	No	39	22	0	High-quality	High-quality	100	AAI-based (high-confidence)	0	1	NA	NA	NA	0
g_156.vir_3	g_156	NZ_JACHAO010000008.1|provirus_367529_382777	GCF_016949835.1_ASM1694983v1	P. brasiliense	NAK:243	NZ_JACHAO010000008.1	367529	382777	Y	15249	Provirus	Viruses;Duplodnaviria;Heunggongvirae;Uroviricota;Caudoviricetes	0.9984	0.0014	10	27.7409	11	15249	No	20	14	0	Low-quality	Genome-fragment	41.1	AAI-based (medium-confidence)	0	1	NA	NA	NA	0
g_157.vir_1	g_157	NZ_JACGEZ010000010.1|provirus_2_34528	GCF_016949795.1_ASM1694979v1	P. brasiliense	IPO:4073 NAK:248	NZ_JACGEZ010000010.1	2	34528	Y	34527	Provirus	Viruses;Duplodnaviria;Heunggongvirae;Uroviricota;Caudoviricetes	0.9989	0.0011	10	62.8876	11	34527	No	52	33	0	Medium-quality	Genome-fragment	85.21	AAI-based (high-confidence)	0	1	NA	NA	NA	0
g_157.vir_2	g_157	NZ_JACGEZ010000021.1|provirus_300791_333798	GCF_016949795.1_ASM1694979v1	P. brasiliense	IPO:4073 NAK:248	NZ_JACGEZ010000021.1	300791	333798	Y	33008	Provirus	Viruses;Duplodnaviria;Heunggongvirae;Uroviricota;Caudoviricetes	0.9986	0.0012	11	52.3036	11	33008	No	45	33	0	High-quality	High-quality	95.02	AAI-based (high-confidence)	0	1	NA	NA	NA	0
g_157.vir_3	g_157	NZ_JACGEZ010000016.1|provirus_354127_372277	GCF_016949795.1_ASM1694979v1	P. brasiliense	IPO:4073 NAK:248	NZ_JACGEZ010000016.1	354127	372277	Y	18151	Provirus	Viruses;Duplodnaviria;Heunggongvirae;Uroviricota;Caudoviricetes	0.9986	0.0013	12	32.5029	11	18151	No	24	18	0	Low-quality	Genome-fragment	48.93	AAI-based (medium-confidence)	0	1	NA	NA	NA	0
g_157.vir_4	g_157	NZ_JACGEZ010000011.1|provirus_60484_72670	GCF_016949795.1_ASM1694979v1	P. brasiliense	IPO:4073 NAK:248	NZ_JACGEZ010000011.1	63580	72670	Y	9091	Provirus	Viruses;Duplodnaviria;Heunggongvirae;Uroviricota;Caudoviricetes	0.9979	0.0015	0	15.8984	11	12187	Yes	19	10	3	Low-quality	Genome-fragment	21.79	AAI-based (high-confidence)	25.4	1	NA	host,viral	1-3096,3097-12187	1
g_158.vir_1	g_158	NZ_JACHAN010000001.1|provirus_1465983_1498823	GCF_016949775.1_ASM1694977v1	P. brasiliense	NAK:250	NZ_JACHAN010000001.1	1465983	1498823	Y	32841	Provirus	Viruses;Duplodnaviria;Heunggongvirae;Uroviricota;Caudoviricetes	0.9986	0.0014	12	54.7539	11	32841	No	46	33	0	High-quality	High-quality	93.21	AAI-based (high-confidence)	0	1	NA	NA	NA	0
g_158.vir_2	g_158	NZ_JACHAN010000001.1|provirus_229938_245319	GCF_016949775.1_ASM1694977v1	P. brasiliense	NAK:250	NZ_JACHAN010000001.1	229938	245319	Y	15382	Provirus	Viruses;Duplodnaviria;Heunggongvirae;Uroviricota;Caudoviricetes	0.9981	0.0016	9	27.9091	11	15382	No	20	14	0	Low-quality	Genome-fragment	41.46	AAI-based (medium-confidence)	0	1	NA	NA	NA	0
g_159.vir_1	g_159	NZ_JACGEY010000024.1|provirus_1_14172	GCF_016949735.1_ASM1694973v1	P. brasiliense	NAK:252	NZ_JACGEY010000024.1	1	14172	Y	14172	Provirus	Viruses;Duplodnaviria;Heunggongvirae;Uroviricota;Caudoviricetes	0.9988	0.0012	10	27.7409	11	14172	No	19	14	0	Low-quality	Genome-fragment	38.2	AAI-based (medium-confidence)	0	1	NA	NA	NA	0
g_159.vir_2	g_159	NZ_JACGEY010000023.1	GCF_016949735.1_ASM1694973v1	P. brasiliense	NAK:252	NZ_JACGEY010000023.1	NA	NA	N	3458	ITR	Viruses;Duplodnaviria;Heunggongvirae;Uroviricota;Caudoviricetes	0.9807	0.0102	2	4.9456	11	3458	No	4	4	0	Low-quality	Genome-fragment	1.93	HMM-based (lower-bound)	0	1.01	low-confidence ITR	NA	NA	0
g_160.vir_1	g_160	NZ_JACGEX010000030.1	GCF_016949695.1_ASM1694969v1	P. polaris	IPO:4059 NAK:253	NZ_JACGEX010000030.1	NA	NA	N	9923	No terminal repeats	Viruses;Duplodnaviria;Heunggongvirae;Uroviricota;Caudoviricetes	0.9987	0.0013	10	19.0491	11	9923	No	15	14	0	Low-quality	Genome-fragment	30	AAI-based (high-confidence)	0	1	NA	NA	NA	0
g_160.vir_2	g_160	NZ_JACGEX010000022.1	GCF_016949695.1_ASM1694969v1	P. polaris	IPO:4059 NAK:253	NZ_JACGEX010000022.1	NA	NA	N	3669	No terminal repeats	Viruses;Duplodnaviria;Heunggongvirae;Uroviricota;Caudoviricetes	0.9985	0.0014	2	4.2078	11	3669	No	3	3	0	Low-quality	Genome-fragment	11.25	AAI-based (medium-confidence)	0	1	NA	NA	NA	0
g_160.vir_3	g_160	NZ_JACGEX010000006.1|provirus_650224_666457	GCF_016949695.1_ASM1694969v1	P. polaris	IPO:4059 NAK:253	NZ_JACGEX010000006.1	650224	666457	Y	16234	Provirus	Viruses;Duplodnaviria;Heunggongvirae;Uroviricota;Caudoviricetes	0.9984	0.0015	11	28.7819	11	16234	No	21	15	0	Low-quality	Genome-fragment	43.76	AAI-based (high-confidence)	0	1	NA	NA	NA	0
g_160.vir_4	g_160	NZ_JACGEX010000021.1|provirus_1_18535	GCF_016949695.1_ASM1694969v1	P. polaris	IPO:4059 NAK:253	NZ_JACGEX010000021.1	1	18535	Y	18535	Provirus	Viruses;Duplodnaviria;Heunggongvirae;Uroviricota;Caudoviricetes	0.9983	0.0015	6	26.5597	11	18535	No	25	12	0	Medium-quality	Genome-fragment	56.61	AAI-based (high-confidence)	0	1	NA	NA	NA	0
g_160.vir_5	g_160	NZ_JACGEX010000031.1	GCF_016949695.1_ASM1694969v1	P. polaris	IPO:4059 NAK:253	NZ_JACGEX010000031.1	NA	NA	N	7015	No terminal repeats	Viruses;Duplodnaviria;Heunggongvirae;Uroviricota;Caudoviricetes	0.9981	0.0016	7	14.1234	11	7015	No	13	10	0	Low-quality	Genome-fragment	21.47	AAI-based (high-confidence)	0	1	NA	NA	NA	0
g_160.vir_6	g_160	NZ_JACGEX010000016.1|provirus_201_15978	GCF_016949695.1_ASM1694969v1	P. polaris	IPO:4059 NAK:253	NZ_JACGEX010000016.1	201	15978	Y	15778	Provirus	Viruses;Duplodnaviria;Heunggongvirae;Uroviricota;Caudoviricetes	0.9968	0.0019	4	21.5484	11	15778	No	22	12	0	Low-quality	Genome-fragment	47.83	AAI-based (high-confidence)	0	1	NA	NA	NA	0
g_160.vir_7	g_160	NZ_JACGEX010000032.1	GCF_016949695.1_ASM1694969v1	P. polaris	IPO:4059 NAK:253	NZ_JACGEX010000032.1	NA	NA	N	1540	No terminal repeats	Viruses;Duplodnaviria;Heunggongvirae;Uroviricota;Caudoviricetes	0.9966	0.0021	2	2.7182	11	1540	No	2	2	0	Low-quality	Genome-fragment	4.46	AAI-based (high-confidence)	0	1	NA	NA	NA	0
g_160.vir_8	g_160	NZ_JACGEX010000033.1	GCF_016949695.1_ASM1694969v1	P. polaris	IPO:4059 NAK:253	NZ_JACGEX010000033.1	NA	NA	N	1531	No terminal repeats	Viruses;Duplodnaviria;Heunggongvirae;Uroviricota;Caudoviricetes	0.9958	0.0023	2	2.7182	11	1531	No	2	2	0	Low-quality	Genome-fragment	4.43	AAI-based (high-confidence)	0	1	NA	NA	NA	0
g_160.vir_9	g_160	NZ_JACGEX010000001.1	GCF_016949695.1_ASM1694969v1	P. polaris	IPO:4059 NAK:253	NZ_JACGEX010000001.1	NA	NA	N	3859	No terminal repeats	Viruses;Duplodnaviria;Heunggongvirae;Uroviricota;Caudoviricetes	0.9916	0.003	0	0.9867	11	3859	No	1	0	1	Not-determined	Genome-fragment	NA	NA	0	1.1	no viral genes detected	NA	NA	0
g_160.vir_10	g_160	NZ_JACGEX010000023.1	GCF_016949695.1_ASM1694969v1	P. polaris	IPO:4059 NAK:253	NZ_JACGEX010000023.1	NA	NA	N	1102	No terminal repeats	Viruses;Duplodnaviria;Heunggongvirae;Uroviricota;Caudoviricetes	0.9877	0.0039	1	1.3602	11	1102	No	1	1	0	Low-quality	Genome-fragment	1.85	HMM-based (lower-bound)	0	1	NA	NA	NA	0
g_161.vir_1	g_161	NZ_JACHAM010000001.1|provirus_238803_273497	GCF_016949705.1_ASM1694970v1	P. brasiliense	NAK:254	NZ_JACHAM010000001.1	238803	273497	Y	34695	Provirus	Viruses;Duplodnaviria;Heunggongvirae;Uroviricota;Caudoviricetes	0.9987	0.0013	12	53.2925	11	34695	No	46	33	1	High-quality	High-quality	98.2	AAI-based (high-confidence)	0	1	NA	NA	NA	0
g_161.vir_2	g_161	NZ_JACHAM010000010.1|provirus_85559_99457	GCF_016949705.1_ASM1694970v1	P. brasiliense	NAK:254	NZ_JACHAM010000010.1	85559	99457	Y	13899	Provirus	Viruses;Duplodnaviria;Heunggongvirae;Uroviricota;Caudoviricetes	0.9982	0.0016	9	27.0702	11	13899	No	20	14	0	Low-quality	Genome-fragment	37.46	AAI-based (medium-confidence)	0	1	NA	NA	NA	0
g_161.vir_3	g_161	NZ_JACHAM010000005.1|provirus_682080_725728	GCF_016949705.1_ASM1694970v1	P. brasiliense	NAK:254	NZ_JACHAM010000005.1	682080	725728	Y	43649	Provirus	Viruses;Duplodnaviria;Heunggongvirae;Uroviricota;Caudoviricetes	0.9982	0.0016	5	49.9483	11	43649	No	52	29	1	Medium-quality	Genome-fragment	66.59	AAI-based (high-confidence)	0	1	NA	NA	NA	0
g_161.vir_4	g_161	NZ_JACHAM010000005.1|provirus_1065699_1107366	GCF_016949705.1_ASM1694970v1	P. brasiliense	NAK:254	NZ_JACHAM010000005.1	1065699	1104352	Y	38654	Provirus	Viruses;Duplodnaviria;Heunggongvirae;Uroviricota;Caudoviricetes	0.9982	0.0017	22	52.897	11	41668	Yes	51	28	2	High-quality	High-quality	100	AAI-based (medium-confidence)	7.23	1	NA	viral,host	1-38654,38655-41668	1
g_161.vir_5	g_161	NZ_JACHAM010000009.1	GCF_016949705.1_ASM1694970v1	P. brasiliense	NAK:254	NZ_JACHAM010000009.1	NA	NA	N	2546	No terminal repeats	Viruses;Duplodnaviria;Heunggongvirae;Uroviricota;Caudoviricetes	0.9885	0.0036	1	2.6526	11	2546	No	3	3	0	Low-quality	Genome-fragment	1.51	HMM-based (lower-bound)	0	1	NA	NA	NA	0
g_161.vir_6	g_161	NZ_JACHAM010000014.1	GCF_016949705.1_ASM1694970v1	P. brasiliense	NAK:254	NZ_JACHAM010000014.1	NA	NA	N	531	No terminal repeats	Viruses;Duplodnaviria;Heunggongvirae;Uroviricota;Caudoviricetes	0.9642	0.009	1	1.2869	11	531	No	1	0	0	Not-determined	Genome-fragment	NA	NA	0	1	no viral genes detected	NA	NA	0
g_162.vir_1	g_162	NZ_JACHAL010000002.1|provirus_595045_644100	GCF_016949655.1_ASM1694965v1	P. brasiliense	IPO:4066 NAK:259	NZ_JACHAL010000002.1	595045	644100	Y	49056	Provirus	Viruses;Duplodnaviria;Heunggongvirae;Uroviricota;Caudoviricetes	0.9987	0.0013	10	70.5538	11	49056	No	64	38	2	High-quality	High-quality	100	AAI-based (high-confidence)	0	1	NA	NA	NA	0
g_162.vir_2	g_162	NZ_JACHAL010000002.1|provirus_371679_403330	GCF_016949655.1_ASM1694965v1	P. brasiliense	IPO:4066 NAK:259	NZ_JACHAL010000002.1	371679	403330	Y	31652	Provirus	Viruses;Duplodnaviria;Heunggongvirae;Uroviricota;Caudoviricetes	0.9985	0.0014	13	53.4714	11	31652	No	39	22	0	High-quality	High-quality	100	AAI-based (high-confidence)	0	1	NA	NA	NA	0
g_162.vir_3	g_162	NZ_JACHAL010000006.1|provirus_306108_342496	GCF_016949655.1_ASM1694965v1	P. brasiliense	IPO:4066 NAK:259	NZ_JACHAL010000006.1	306108	342496	Y	36389	Provirus	Viruses;Duplodnaviria;Heunggongvirae;Uroviricota;Caudoviricetes	0.9984	0.0015	18	57.1229	11	36389	No	50	31	1	High-quality	High-quality	98.1	AAI-based (high-confidence)	0	1	NA	NA	NA	0
g_162.vir_4	g_162	NZ_JACHAL010000006.1|provirus_244004_259252	GCF_016949655.1_ASM1694965v1	P. brasiliense	IPO:4066 NAK:259	NZ_JACHAL010000006.1	244004	259252	Y	15249	Provirus	Viruses;Duplodnaviria;Heunggongvirae;Uroviricota;Caudoviricetes	0.9979	0.0016	10	27.7409	11	15249	No	20	14	0	Low-quality	Genome-fragment	41.1	AAI-based (medium-confidence)	0	1	NA	NA	NA	0
g_163.vir_1	g_163	NZ_JACHAJ010000001.1|provirus_595091_644146	GCF_016949595.1_ASM1694959v1	P. brasiliense	IPO:3707 NAK:377 77a	NZ_JACHAJ010000001.1	595091	644146	Y	49056	Provirus	Viruses;Duplodnaviria;Heunggongvirae;Uroviricota;Caudoviricetes	0.9987	0.0013	10	70.5538	11	49056	No	64	38	2	High-quality	High-quality	100	AAI-based (high-confidence)	0	1	NA	NA	NA	0
g_163.vir_2	g_163	NZ_JACHAJ010000001.1|provirus_371725_403376	GCF_016949595.1_ASM1694959v1	P. brasiliense	IPO:3707 NAK:377 77a	NZ_JACHAJ010000001.1	371725	403376	Y	31652	Provirus	Viruses;Duplodnaviria;Heunggongvirae;Uroviricota;Caudoviricetes	0.9985	0.0014	13	53.4714	11	31652	No	39	22	0	High-quality	High-quality	100	AAI-based (high-confidence)	0	1	NA	NA	NA	0
g_163.vir_3	g_163	NZ_JACHAJ010000008.1|provirus_361747_376995	GCF_016949595.1_ASM1694959v1	P. brasiliense	IPO:3707 NAK:377 77a	NZ_JACHAJ010000008.1	361747	376995	Y	15249	Provirus	Viruses;Duplodnaviria;Heunggongvirae;Uroviricota;Caudoviricetes	0.9984	0.0015	10	27.7409	11	15249	No	20	14	0	Low-quality	Genome-fragment	41.1	AAI-based (medium-confidence)	0	1	NA	NA	NA	0
g_164.vir_1	g_164	NZ_JACHAI010000004.1|provirus_595091_644146	GCF_016949545.1_ASM1694954v1	P. brasiliense	IPO:3708 NAK:378 99a	NZ_JACHAI010000004.1	595091	644146	Y	49056	Provirus	Viruses;Duplodnaviria;Heunggongvirae;Uroviricota;Caudoviricetes	0.9987	0.0013	10	70.5538	11	49056	No	64	38	2	High-quality	High-quality	100	AAI-based (high-confidence)	0	1	NA	NA	NA	0
g_164.vir_2	g_164	NZ_JACHAI010000004.1|provirus_371725_403376	GCF_016949545.1_ASM1694954v1	P. brasiliense	IPO:3708 NAK:378 99a	NZ_JACHAI010000004.1	371725	403376	Y	31652	Provirus	Viruses;Duplodnaviria;Heunggongvirae;Uroviricota;Caudoviricetes	0.9985	0.0014	13	53.4714	11	31652	No	39	22	0	High-quality	High-quality	100	AAI-based (high-confidence)	0	1	NA	NA	NA	0
g_164.vir_3	g_164	NZ_JACHAI010000001.1|provirus_367372_382620	GCF_016949545.1_ASM1694954v1	P. brasiliense	IPO:3708 NAK:378 99a	NZ_JACHAI010000001.1	367372	382620	Y	15249	Provirus	Viruses;Duplodnaviria;Heunggongvirae;Uroviricota;Caudoviricetes	0.9984	0.0015	10	27.7409	11	15249	No	20	14	0	Low-quality	Genome-fragment	41.1	AAI-based (medium-confidence)	0	1	NA	NA	NA	0
g_164.vir_4	g_164	NZ_JACHAI010000039.1	GCF_016949545.1_ASM1694954v1	P. brasiliense	IPO:3708 NAK:378 99a	NZ_JACHAI010000039.1	NA	NA	N	2761	No terminal repeats	Viruses;Duplodnaviria;Heunggongvirae;Uroviricota;Caudoviricetes	0.9752	0.0073	0	1.716	11	2761	No	1	0	0	Not-determined	Genome-fragment	NA	NA	0	1.04	no viral genes detected	NA	NA	0
g_165.vir_1	g_165	NZ_JACHAK010000001.1|provirus_595089_644144	GCF_016949525.1_ASM1694952v1	P. brasiliense	IPO:3650 NAK:376	NZ_JACHAK010000001.1	595089	644144	Y	49056	Provirus	Viruses;Duplodnaviria;Heunggongvirae;Uroviricota;Caudoviricetes	0.9987	0.0013	10	70.5538	11	49056	No	64	38	2	High-quality	High-quality	100	AAI-based (high-confidence)	0	1	NA	NA	NA	0
g_165.vir_2	g_165	NZ_JACHAK010000001.1|provirus_371723_403374	GCF_016949525.1_ASM1694952v1	P. brasiliense	IPO:3650 NAK:376	NZ_JACHAK010000001.1	371723	403374	Y	31652	Provirus	Viruses;Duplodnaviria;Heunggongvirae;Uroviricota;Caudoviricetes	0.9985	0.0014	13	53.4714	11	31652	No	39	22	0	High-quality	High-quality	100	AAI-based (high-confidence)	0	1	NA	NA	NA	0
g_165.vir_3	g_165	NZ_JACHAK010000002.1|provirus_367528_382776	GCF_016949525.1_ASM1694952v1	P. brasiliense	IPO:3650 NAK:376	NZ_JACHAK010000002.1	367528	382776	Y	15249	Provirus	Viruses;Duplodnaviria;Heunggongvirae;Uroviricota;Caudoviricetes	0.9984	0.0015	10	27.7409	11	15249	No	20	14	0	Low-quality	Genome-fragment	41.1	AAI-based (medium-confidence)	0	1	NA	NA	NA	0
g_166.vir_1	g_166	NZ_JACGEW010000001.1|provirus_1611613_1657353	GCF_016949515.1_ASM1694951v1	P. brasiliense	IPO:4056 NAK:264 GBBC:1756	NZ_JACGEW010000001.1	1611613	1657353	Y	45741	Provirus	Viruses;Duplodnaviria;Heunggongvirae;Uroviricota;Caudoviricetes	0.9986	0.0014	9	71.2942	11	45741	No	60	37	1	High-quality	High-quality	100	AAI-based (high-confidence)	0	1	NA	NA	NA	0
g_166.vir_2	g_166	NZ_JACGEW010000001.1|provirus_1678181_1696492	GCF_016949515.1_ASM1694951v1	P. brasiliense	IPO:4056 NAK:264 GBBC:1756	NZ_JACGEW010000001.1	1678181	1696492	Y	18312	Provirus	Viruses;Duplodnaviria;Heunggongvirae;Uroviricota;Caudoviricetes	0.998	0.0017	12	30.4914	11	18312	No	22	16	0	Low-quality	Genome-fragment	49.36	AAI-based (medium-confidence)	0	1	NA	NA	NA	0
g_166.vir_3	g_166	NZ_JACGEW010000020.1	GCF_016949515.1_ASM1694951v1	P. brasiliense	IPO:4056 NAK:264 GBBC:1756	NZ_JACGEW010000020.1	NA	NA	N	8699	No terminal repeats	Viruses;Duplodnaviria;Heunggongvirae;Uroviricota;Caudoviricetes	0.886	0.0392	0	1.6198	11	8699	No	6	1	2	Low-quality	Genome-fragment	3.51	HMM-based (lower-bound)	0	1	NA	NA	NA	0
g_167.vir_1	g_167	NZ_JACHAH010000017.1|provirus_175983_225038	GCF_016949435.1_ASM1694943v1	P. brasiliense	IPO:3709 NAK:379 112-1c	NZ_JACHAH010000017.1	175983	225038	Y	49056	Provirus	Viruses;Duplodnaviria;Heunggongvirae;Uroviricota;Caudoviricetes	0.9988	0.0012	10	70.5538	11	49056	No	64	38	2	High-quality	High-quality	100	AAI-based (high-confidence)	0	1	NA	NA	NA	0
g_167.vir_2	g_167	NZ_JACHAH010000017.1|provirus_416753_448404	GCF_016949435.1_ASM1694943v1	P. brasiliense	IPO:3709 NAK:379 112-1c	NZ_JACHAH010000017.1	416753	448404	Y	31652	Provirus	Viruses;Duplodnaviria;Heunggongvirae;Uroviricota;Caudoviricetes	0.9985	0.0014	13	53.4714	11	31652	No	39	22	0	High-quality	High-quality	100	AAI-based (high-confidence)	0	1	NA	NA	NA	0
g_167.vir_3	g_167	NZ_JACHAH010000004.1|provirus_367529_382777	GCF_016949435.1_ASM1694943v1	P. brasiliense	IPO:3709 NAK:379 112-1c	NZ_JACHAH010000004.1	367529	382777	Y	15249	Provirus	Viruses;Duplodnaviria;Heunggongvirae;Uroviricota;Caudoviricetes	0.9984	0.0014	10	27.7409	11	15249	No	20	14	0	Low-quality	Genome-fragment	41.1	AAI-based (medium-confidence)	0	1	NA	NA	NA	0
g_167.vir_4	g_167	NZ_JACHAH010000002.1|provirus_318034_328992	GCF_016949435.1_ASM1694943v1	P. brasiliense	IPO:3709 NAK:379 112-1c	NZ_JACHAH010000002.1	318034	328992	Y	10959	Provirus	Viruses;Duplodnaviria;Heunggongvirae;Uroviricota;Caudoviricetes	0.9931	0.0028	1	8.824	11	10959	No	12	3	0	Low-quality	Genome-fragment	30.45	HMM-based (lower-bound)	0	1	NA	NA	NA	0
g_168.vir_1	g_168	NZ_JACGEV010000005.1|provirus_175908_224963	GCF_016949375.1_ASM1694937v1	P. brasiliense	IPO:3711 NAK:381	NZ_JACGEV010000005.1	175908	224963	Y	49056	Provirus	Viruses;Duplodnaviria;Heunggongvirae;Uroviricota;Caudoviricetes	0.9988	0.0012	10	70.5538	11	49056	No	64	38	2	High-quality	High-quality	100	AAI-based (high-confidence)	0	1	NA	NA	NA	0
g_168.vir_2	g_168	NZ_JACGEV010000005.1|provirus_416678_448329	GCF_016949375.1_ASM1694937v1	P. brasiliense	IPO:3711 NAK:381	NZ_JACGEV010000005.1	416678	448329	Y	31652	Provirus	Viruses;Duplodnaviria;Heunggongvirae;Uroviricota;Caudoviricetes	0.9985	0.0014	13	53.4714	11	31652	No	39	22	0	High-quality	High-quality	100	AAI-based (high-confidence)	0	1	NA	NA	NA	0
g_168.vir_3	g_168	NZ_JACGEV010000007.1|provirus_367529_382777	GCF_016949375.1_ASM1694937v1	P. brasiliense	IPO:3711 NAK:381	NZ_JACGEV010000007.1	367529	382777	Y	15249	Provirus	Viruses;Duplodnaviria;Heunggongvirae;Uroviricota;Caudoviricetes	0.9984	0.0014	10	27.7409	11	15249	No	20	14	0	Low-quality	Genome-fragment	41.1	AAI-based (medium-confidence)	0	1	NA	NA	NA	0
g_169.vir_1	g_169	NZ_JACGET010000011.1|provirus_595090_644145	GCF_016949355.1_ASM1694935v1	P. brasiliense	NAK:384	NZ_JACGET010000011.1	595090	644145	Y	49056	Provirus	Viruses;Duplodnaviria;Heunggongvirae;Uroviricota;Caudoviricetes	0.9987	0.0013	10	70.5538	11	49056	No	64	38	2	High-quality	High-quality	100	AAI-based (high-confidence)	0	1	NA	NA	NA	0
g_169.vir_2	g_169	NZ_JACGET010000011.1|provirus_371724_403375	GCF_016949355.1_ASM1694935v1	P. brasiliense	NAK:384	NZ_JACGET010000011.1	371724	403375	Y	31652	Provirus	Viruses;Duplodnaviria;Heunggongvirae;Uroviricota;Caudoviricetes	0.9985	0.0014	13	53.4714	11	31652	No	39	22	0	High-quality	High-quality	100	AAI-based (high-confidence)	0	1	NA	NA	NA	0
g_169.vir_3	g_169	NZ_JACGET010000004.1|provirus_244016_259264	GCF_016949355.1_ASM1694935v1	P. brasiliense	NAK:384	NZ_JACGET010000004.1	244016	259264	Y	15249	Provirus	Viruses;Duplodnaviria;Heunggongvirae;Uroviricota;Caudoviricetes	0.9979	0.0016	10	27.7409	11	15249	No	20	14	0	Low-quality	Genome-fragment	41.1	AAI-based (medium-confidence)	0	1	NA	NA	NA	0
g_169.vir_4	g_169	NZ_JACGET010000002.1|provirus_318034_328992	GCF_016949355.1_ASM1694935v1	P. brasiliense	NAK:384	NZ_JACGET010000002.1	318034	328992	Y	10959	Provirus	Viruses;Duplodnaviria;Heunggongvirae;Uroviricota;Caudoviricetes	0.9931	0.0029	1	8.824	11	10959	No	12	3	0	Low-quality	Genome-fragment	30.45	HMM-based (lower-bound)	0	1	NA	NA	NA	0
g_169.vir_5	g_169	NZ_JACGET010000047.1	GCF_016949355.1_ASM1694935v1	P. brasiliense	NAK:384	NZ_JACGET010000047.1	NA	NA	N	2898	ITR	Viruses;Duplodnaviria;Heunggongvirae;Uroviricota;Caudoviricetes	0.9761	0.0071	2	4.5992	11	2898	No	4	1	0	Low-quality	Genome-fragment	1.29	HMM-based (lower-bound)	0	1.07	low-confidence ITR	NA	NA	0
g_170.vir_1	g_170	NZ_JACHAG010000001.1|provirus_751310_769503	GCF_016949345.1_ASM1694934v1	P. brasiliense	NAK:385	NZ_JACHAG010000001.1	751310	769503	Y	18194	Provirus	Viruses;Duplodnaviria;Heunggongvirae;Uroviricota;Caudoviricetes	0.9987	0.0013	12	31.5369	11	18194	No	23	17	0	Low-quality	Genome-fragment	49.04	AAI-based (medium-confidence)	0	1.01	NA	NA	NA	0
g_171.vir_1	g_171	NZ_JACGEU010000001.1|provirus_175906_224961	GCF_016949335.1_ASM1694933v1	P. brasiliense	IPO:4135 NAK:383	NZ_JACGEU010000001.1	175906	224961	Y	49056	Provirus	Viruses;Duplodnaviria;Heunggongvirae;Uroviricota;Caudoviricetes	0.9988	0.0012	10	70.5538	11	49056	No	64	38	2	High-quality	High-quality	100	AAI-based (high-confidence)	0	1	NA	NA	NA	0
g_171.vir_2	g_171	NZ_JACGEU010000001.1|provirus_416676_448327	GCF_016949335.1_ASM1694933v1	P. brasiliense	IPO:4135 NAK:383	NZ_JACGEU010000001.1	416676	448327	Y	31652	Provirus	Viruses;Duplodnaviria;Heunggongvirae;Uroviricota;Caudoviricetes	0.9985	0.0014	13	53.4714	11	31652	No	39	22	0	High-quality	High-quality	100	AAI-based (high-confidence)	0	1	NA	NA	NA	0
g_171.vir_3	g_171	NZ_JACGEU010000002.1|provirus_244141_259389	GCF_016949335.1_ASM1694933v1	P. brasiliense	IPO:4135 NAK:383	NZ_JACGEU010000002.1	244141	259389	Y	15249	Provirus	Viruses;Duplodnaviria;Heunggongvirae;Uroviricota;Caudoviricetes	0.9979	0.0016	10	27.7409	11	15249	No	20	14	0	Low-quality	Genome-fragment	41.1	AAI-based (medium-confidence)	0	1	NA	NA	NA	0
g_171.vir_4	g_171	NZ_JACGEU010000006.1|provirus_318033_328991	GCF_016949335.1_ASM1694933v1	P. brasiliense	IPO:4135 NAK:383	NZ_JACGEU010000006.1	318033	328991	Y	10959	Provirus	Viruses;Duplodnaviria;Heunggongvirae;Uroviricota;Caudoviricetes	0.9931	0.0029	1	8.824	11	10959	No	12	3	0	Low-quality	Genome-fragment	30.45	HMM-based (lower-bound)	0	1	NA	NA	NA	0
g_172.vir_1	g_172	NZ_JACHAF010000005.1|provirus_211941_260996	GCF_016949315.1_ASM1694931v1	P. brasiliense	NAK:397	NZ_JACHAF010000005.1	211941	260996	Y	49056	Provirus	Viruses;Duplodnaviria;Heunggongvirae;Uroviricota;Caudoviricetes	0.9988	0.0012	10	70.5538	11	49056	No	64	38	2	High-quality	High-quality	100	AAI-based (high-confidence)	0	1	NA	NA	NA	0
g_172.vir_2	g_172	NZ_JACHAF010000005.1|provirus_452711_484362	GCF_016949315.1_ASM1694931v1	P. brasiliense	NAK:397	NZ_JACHAF010000005.1	452711	484362	Y	31652	Provirus	Viruses;Duplodnaviria;Heunggongvirae;Uroviricota;Caudoviricetes	0.9985	0.0014	13	53.4714	11	31652	No	39	22	0	High-quality	High-quality	100	AAI-based (high-confidence)	0	1	NA	NA	NA	0
g_172.vir_3	g_172	NZ_JACHAF010000005.1|provirus_43403_79193	GCF_016949315.1_ASM1694931v1	P. brasiliense	NAK:397	NZ_JACHAF010000005.1	43403	79193	Y	35791	Provirus	Viruses;Duplodnaviria;Heunggongvirae;Uroviricota;Caudoviricetes	0.9983	0.0015	18	57.1229	11	35791	No	49	31	0	High-quality	High-quality	96.49	AAI-based (high-confidence)	0	1	NA	NA	NA	0
g_172.vir_4	g_172	NZ_JACHAF010000001.1|provirus_244135_259383	GCF_016949315.1_ASM1694931v1	P. brasiliense	NAK:397	NZ_JACHAF010000001.1	244135	259383	Y	15249	Provirus	Viruses;Duplodnaviria;Heunggongvirae;Uroviricota;Caudoviricetes	0.9979	0.0016	10	27.7409	11	15249	No	20	14	0	Low-quality	Genome-fragment	41.1	AAI-based (medium-confidence)	0	1	NA	NA	NA	0
g_173.vir_1	g_173	NZ_JACGES010000009.1|provirus_206113_237989	GCF_016949295.1_ASM1694929v1	P. brasiliense	NAK:396	NZ_JACGES010000009.1	206113	237989	Y	31877	Provirus	Viruses;Duplodnaviria;Heunggongvirae;Uroviricota;Caudoviricetes	0.9988	0.0012	11	51.0493	11	31877	No	43	32	0	High-quality	High-quality	91.79	AAI-based (high-confidence)	0	1	NA	NA	NA	0
g_173.vir_2	g_173	NZ_JACGES010000005.1|provirus_171523_189760	GCF_016949295.1_ASM1694929v1	P. brasiliense	NAK:396	NZ_JACGES010000005.1	171523	189760	Y	18238	Provirus	Viruses;Duplodnaviria;Heunggongvirae;Uroviricota;Caudoviricetes	0.9985	0.0014	12	31.5369	11	18238	No	23	17	0	Low-quality	Genome-fragment	49.16	AAI-based (medium-confidence)	0	1.01	NA	NA	NA	0
g_174.vir_1	g_174	NZ_JACGEQ010000010.1|provirus_175906_224961	GCF_016949275.1_ASM1694927v1	P. brasiliense	NAK:431	NZ_JACGEQ010000010.1	175906	224961	Y	49056	Provirus	Viruses;Duplodnaviria;Heunggongvirae;Uroviricota;Caudoviricetes	0.9988	0.0012	10	70.5538	11	49056	No	64	38	2	High-quality	High-quality	100	AAI-based (high-confidence)	0	1	NA	NA	NA	0
g_174.vir_2	g_174	NZ_JACGEQ010000010.1|provirus_416676_448327	GCF_016949275.1_ASM1694927v1	P. brasiliense	NAK:431	NZ_JACGEQ010000010.1	416676	448327	Y	31652	Provirus	Viruses;Duplodnaviria;Heunggongvirae;Uroviricota;Caudoviricetes	0.9985	0.0014	13	53.4714	11	31652	No	39	22	0	High-quality	High-quality	100	AAI-based (high-confidence)	0	1	NA	NA	NA	0
g_174.vir_3	g_174	NZ_JACGEQ010000003.1|provirus_361745_376993	GCF_016949275.1_ASM1694927v1	P. brasiliense	NAK:431	NZ_JACGEQ010000003.1	361745	376993	Y	15249	Provirus	Viruses;Duplodnaviria;Heunggongvirae;Uroviricota;Caudoviricetes	0.9984	0.0014	10	27.7409	11	15249	No	20	14	0	Low-quality	Genome-fragment	41.1	AAI-based (medium-confidence)	0	1	NA	NA	NA	0
g_175.vir_1	g_175	NZ_JACGER010000013.1|provirus_192953_243087	GCF_016949255.1_ASM1694925v1	P. brasiliense	IPO:4131 NAK:399 JGAR:16 180717-4	NZ_JACGER010000013.1	192953	243087	Y	50135	Provirus	Viruses;Duplodnaviria;Heunggongvirae;Uroviricota;Caudoviricetes	0.9988	0.0012	10	70.5538	11	50135	No	65	38	1	High-quality	High-quality	100	AAI-based (high-confidence)	0	1	NA	NA	NA	0
g_175.vir_2	g_175	NZ_JACGER010000018.1|provirus_2_38384	GCF_016949255.1_ASM1694925v1	P. brasiliense	IPO:4131 NAK:399 JGAR:16 180717-4	NZ_JACGER010000018.1	2	38384	Y	38383	Provirus	Viruses;Duplodnaviria;Heunggongvirae;Uroviricota;Caudoviricetes	0.9985	0.0014	16	53.5144	11	38383	No	50	30	0	Medium-quality	Genome-fragment	85.22	AAI-based (high-confidence)	0	1	NA	NA	NA	0
g_175.vir_3	g_175	NZ_JACGER010000005.1|provirus_338474_356906	GCF_016949255.1_ASM1694925v1	P. brasiliense	IPO:4131 NAK:399 JGAR:16 180717-4	NZ_JACGER010000005.1	338474	356906	Y	18433	Provirus	Viruses;Duplodnaviria;Heunggongvirae;Uroviricota;Caudoviricetes	0.9981	0.0015	11	29.9752	11	18433	No	22	16	0	Low-quality	Genome-fragment	49.68	AAI-based (medium-confidence)	0	1.01	NA	NA	NA	0
g_175.vir_4	g_175	NZ_JACGER010000005.1|provirus_2_5834	GCF_016949255.1_ASM1694925v1	P. brasiliense	IPO:4131 NAK:399 JGAR:16 180717-4	NZ_JACGER010000005.1	2	4467	Y	4466	Provirus	Viruses;Duplodnaviria;Heunggongvirae;Uroviricota;Caudoviricetes	0.995	0.0024	0	7.5332	11	5833	Yes	9	2	1	Low-quality	Genome-fragment	10.15	AAI-based (high-confidence)	23.44	1	NA	viral,host	1-4466,4467-5833	1
g_176.vir_1	g_176	NZ_JACHAE010000003.1|provirus_175906_224961	GCF_016949235.1_ASM1694923v1	P. brasiliense	NAK:430	NZ_JACHAE010000003.1	175906	224961	Y	49056	Provirus	Viruses;Duplodnaviria;Heunggongvirae;Uroviricota;Caudoviricetes	0.9988	0.0012	10	70.5538	11	49056	No	64	38	2	High-quality	High-quality	100	AAI-based (high-confidence)	0	1	NA	NA	NA	0
g_176.vir_2	g_176	NZ_JACHAE010000003.1|provirus_416676_448327	GCF_016949235.1_ASM1694923v1	P. brasiliense	NAK:430	NZ_JACHAE010000003.1	416676	448327	Y	31652	Provirus	Viruses;Duplodnaviria;Heunggongvirae;Uroviricota;Caudoviricetes	0.9985	0.0014	13	53.4714	11	31652	No	39	22	0	High-quality	High-quality	100	AAI-based (high-confidence)	0	1	NA	NA	NA	0
g_176.vir_3	g_176	NZ_JACHAE010000007.1|provirus_367512_382760	GCF_016949235.1_ASM1694923v1	P. brasiliense	NAK:430	NZ_JACHAE010000007.1	367512	382760	Y	15249	Provirus	Viruses;Duplodnaviria;Heunggongvirae;Uroviricota;Caudoviricetes	0.9984	0.0014	10	27.7409	11	15249	No	20	14	0	Low-quality	Genome-fragment	41.1	AAI-based (medium-confidence)	0	1	NA	NA	NA	0
g_178.vir_1	g_178	NZ_JACHAC010000028.1|provirus_202982_217153	GCF_016949195.1_ASM1694919v1	P. brasiliense	NAK:435	NZ_JACHAC010000028.1	202982	217153	Y	14172	Provirus	Viruses;Duplodnaviria;Heunggongvirae;Uroviricota;Caudoviricetes	0.9986	0.0014	10	27.7409	11	14172	No	19	14	0	Low-quality	Genome-fragment	38.2	AAI-based (medium-confidence)	0	1	NA	NA	NA	0
g_178.vir_2	g_178	NZ_JACHAC010000030.1	GCF_016949195.1_ASM1694919v1	P. brasiliense	NAK:435	NZ_JACHAC010000030.1	NA	NA	N	13554	No terminal repeats	Viruses;Duplodnaviria;Heunggongvirae;Uroviricota;Caudoviricetes	0.978	0.0117	1	3.9096	11	13554	No	15	2	0	High-quality	High-quality	100	AAI-based (medium-confidence)	0	1	NA	NA	NA	0
g_178.vir_3	g_178	NZ_JACHAC010000044.1	GCF_016949195.1_ASM1694919v1	P. brasiliense	NAK:435	NZ_JACHAC010000044.1	NA	NA	N	3513	No terminal repeats	Viruses;Duplodnaviria;Heunggongvirae;Uroviricota;Caudoviricetes	0.9746	0.0163	2	4.9456	11	3513	No	4	4	0	Low-quality	Genome-fragment	5.64	AAI-based (medium-confidence)	0	1.01	NA	NA	NA	0
g_179.vir_1	g_179	NZ_JACHAB010000012.1|provirus_254123_286582	GCF_016949155.1_ASM1694915v1	P. brasiliense	NAK:466	NZ_JACHAB010000012.1	254123	286582	Y	32460	Provirus	Viruses;Duplodnaviria;Heunggongvirae;Uroviricota;Caudoviricetes	0.9986	0.0014	12	53.2925	11	32460	No	44	33	0	High-quality	High-quality	91.9	AAI-based (high-confidence)	0	1	NA	NA	NA	0
g_179.vir_2	g_179	NZ_JACHAB010000004.1|provirus_79392_115422	GCF_016949155.1_ASM1694915v1	P. brasiliense	NAK:466	NZ_JACHAB010000004.1	79392	115422	Y	36031	Provirus	Viruses;Duplodnaviria;Heunggongvirae;Uroviricota;Caudoviricetes	0.9984	0.0015	22	51.1915	11	36031	No	42	32	0	High-quality	High-quality	100	AAI-based (high-confidence)	0	1	NA	NA	NA	0
g_179.vir_3	g_179	NZ_JACHAB010000003.1|provirus_1165615_1208503	GCF_016949155.1_ASM1694915v1	P. brasiliense	NAK:466	NZ_JACHAB010000003.1	1165615	1208503	Y	42889	Provirus	Viruses;Duplodnaviria;Heunggongvirae;Uroviricota;Caudoviricetes	0.998	0.0016	5	47.3441	11	42889	No	50	27	1	Medium-quality	Genome-fragment	65.48	AAI-based (high-confidence)	0	1	NA	NA	NA	0
g_179.vir_4	g_179	NZ_JACHAB010000003.1|provirus_342999_358247	GCF_016949155.1_ASM1694915v1	P. brasiliense	NAK:466	NZ_JACHAB010000003.1	342999	358247	Y	15249	Provirus	Viruses;Duplodnaviria;Heunggongvirae;Uroviricota;Caudoviricetes	0.998	0.0017	9	27.9091	11	15249	No	20	14	0	Low-quality	Genome-fragment	41.1	AAI-based (medium-confidence)	0	1	NA	NA	NA	0
g_180.vir_1	g_180	NZ_JACHAD010000019.1|provirus_183652_216776	GCF_016949145.1_ASM1694914v1	P. brasiliense	NAK:432	NZ_JACHAD010000019.1	183652	216776	Y	33125	Provirus	Viruses;Duplodnaviria;Heunggongvirae;Uroviricota;Caudoviricetes	0.9987	0.0013	11	52.3036	11	33125	No	45	33	0	High-quality	High-quality	95.36	AAI-based (high-confidence)	0	1	NA	NA	NA	0
g_180.vir_2	g_180	NZ_JACHAD010000002.1|provirus_201172_215424	GCF_016949145.1_ASM1694914v1	P. brasiliense	NAK:432	NZ_JACHAD010000002.1	201172	215424	Y	14253	Provirus	Viruses;Duplodnaviria;Heunggongvirae;Uroviricota;Caudoviricetes	0.9986	0.0014	10	27.7409	11	14253	No	19	14	0	Low-quality	Genome-fragment	38.42	AAI-based (medium-confidence)	0	1	NA	NA	NA	0
g_180.vir_3	g_180	NZ_JACHAD010000033.1	GCF_016949145.1_ASM1694914v1	P. brasiliense	NAK:432	NZ_JACHAD010000033.1	NA	NA	N	3682	No terminal repeats	Viruses;Duplodnaviria;Heunggongvirae;Uroviricota;Caudoviricetes	0.9942	0.0028	2	4.9456	11	3682	No	4	4	0	Low-quality	Genome-fragment	5.38	AAI-based (medium-confidence)	0	1.01	NA	NA	NA	0
g_180.vir_4	g_180	NZ_JACHAD010000014.1|provirus_293625_312322	GCF_016949145.1_ASM1694914v1	P. brasiliense	NAK:432	NZ_JACHAD010000014.1	293625	312322	Y	18698	Provirus	Viruses;Monodnaviria;Loebvirae;Hofneiviricota;Faserviricetes;Tubulavirales;Inoviridae	0.9841	0.0061	1	9.5358	11	18698	No	29	2	2	High-quality	High-quality	100	AAI-based (high-confidence)	0	1	contig >1.5x longer than expected genome length	NA	NA	0
g_181.vir_1	g_181	NZ_JACGEO010000030.1|provirus_1_14238	GCF_016949135.1_ASM1694913v1	P. brasiliense	NAK:434	NZ_JACGEO010000030.1	1	14238	Y	14238	Provirus	Viruses;Duplodnaviria;Heunggongvirae;Uroviricota;Caudoviricetes	0.9988	0.0012	10	27.7409	11	14238	No	19	14	0	Low-quality	Genome-fragment	38.38	AAI-based (medium-confidence)	0	1	NA	NA	NA	0
g_181.vir_2	g_181	NZ_JACGEO010000045.1	GCF_016949135.1_ASM1694913v1	P. brasiliense	NAK:434	NZ_JACGEO010000045.1	NA	NA	N	13575	No terminal repeats	Viruses;Duplodnaviria;Heunggongvirae;Uroviricota;Caudoviricetes	0.9763	0.0125	1	3.9096	11	13575	No	15	2	0	High-quality	High-quality	100	AAI-based (medium-confidence)	0	1	NA	NA	NA	0
g_181.vir_3	g_181	NZ_JACGEO010000053.1	GCF_016949135.1_ASM1694913v1	P. brasiliense	NAK:434	NZ_JACGEO010000053.1	NA	NA	N	3522	No terminal repeats	Viruses;Duplodnaviria;Heunggongvirae;Uroviricota;Caudoviricetes	0.974	0.017	2	4.9456	11	3522	No	4	4	0	Low-quality	Genome-fragment	5.67	AAI-based (medium-confidence)	0	1.01	NA	NA	NA	0
g_182.vir_1	g_182	NZ_JACGZZ010000014.1|provirus_176460_216760	GCF_016949095.1_ASM1694909v1	P. brasiliense	NAK:470	NZ_JACGZZ010000014.1	176460	216760	Y	40301	Provirus	Viruses;Duplodnaviria;Heunggongvirae;Uroviricota;Caudoviricetes	0.9985	0.0015	22	53.7527	11	40301	No	57	35	2	High-quality	High-quality	100	AAI-based (high-confidence)	0	1	NA	NA	NA	0
g_182.vir_2	g_182	NZ_JACGZZ010000004.1|provirus_49638_68574	GCF_016949095.1_ASM1694909v1	P. brasiliense	NAK:470	NZ_JACGZZ010000004.1	54521	68574	Y	14054	Provirus	Viruses;Duplodnaviria;Heunggongvirae;Uroviricota;Caudoviricetes	0.9982	0.0017	4	20.7669	11	18937	Yes	24	4	2	Low-quality	Genome-fragment	22.41	HMM-based (lower-bound)	25.79	1	NA	host,viral	1-4883,4884-18937	1
g_182.vir_3	g_182	NZ_JACGZZ010000070.1|provirus_11902_26860	GCF_016949095.1_ASM1694909v1	P. brasiliense	NAK:470	NZ_JACGZZ010000070.1	11902	26860	Y	14959	Provirus	Viruses;Duplodnaviria;Heunggongvirae;Uroviricota;Caudoviricetes	0.9966	0.0022	1	15.9035	11	14959	No	26	3	0	Low-quality	Genome-fragment	19.46	HMM-based (lower-bound)	0	1	NA	NA	NA	0
g_183.vir_1	g_183	NZ_JACHAA010000028.1|provirus_32497_48218	GCF_016949085.1_ASM1694908v1	P. quasiaquaticum	NAK:467	NZ_JACHAA010000028.1	32497	48218	Y	15722	Provirus	Viruses;Duplodnaviria;Heunggongvirae;Uroviricota;Caudoviricetes	0.9982	0.0018	10	27.7409	11	15722	No	20	14	0	Low-quality	Genome-fragment	42.38	AAI-based (medium-confidence)	0	1	NA	NA	NA	0
g_183.vir_2	g_183	NZ_JACHAA010000010.1|provirus_294535_305785	GCF_016949085.1_ASM1694908v1	P. quasiaquaticum	NAK:467	NZ_JACHAA010000010.1	294535	305785	Y	11251	Provirus	Viruses;Duplodnaviria;Heunggongvirae;Uroviricota;Caudoviricetes	0.9698	0.016	1	6.7144	11	11251	No	15	0	2	Low-quality	Genome-fragment	28.5	AAI-based (medium-confidence)	0	1	no viral genes detected	NA	NA	0
g_184.vir_1	g_184	NZ_JACGZX010000024.1|provirus_44542_54026	GCF_016949075.1_ASM1694907v1	P. versatile	IPO:0139 NAK:93 PCC:139	NZ_JACGZX010000024.1	44542	54026	Y	9485	Provirus	Viruses;Duplodnaviria;Heunggongvirae;Uroviricota;Caudoviricetes	0.9981	0.0019	1	13.6257	11	9485	No	16	1	0	Low-quality	Genome-fragment	6.08	HMM-based (lower-bound)	0	1	NA	NA	NA	0
g_184.vir_2	g_184	NZ_JACGZX010000051.1|provirus_23569_39382	GCF_016949075.1_ASM1694907v1	P. versatile	IPO:0139 NAK:93 PCC:139	NZ_JACGZX010000051.1	23569	39382	Y	15814	Provirus	Viruses;Duplodnaviria;Heunggongvirae;Uroviricota;Caudoviricetes	0.9974	0.0023	9	26.7351	11	15814	No	21	14	0	Low-quality	Genome-fragment	42.6	AAI-based (medium-confidence)	0	1	NA	NA	NA	0
g_185.vir_1	g_185	NZ_JACGEN010000024.1|provirus_27081_65667	GCF_016949055.1_ASM1694905v1	P. brasiliense	NAK:468	NZ_JACGEN010000024.1	27081	65667	Y	38587	Provirus	Viruses;Duplodnaviria;Heunggongvirae;Uroviricota;Caudoviricetes	0.9983	0.0017	22	53.875	11	38587	No	54	35	1	High-quality	High-quality	100	AAI-based (high-confidence)	0	1	NA	NA	NA	0
g_185.vir_2	g_185	NZ_JACGEN010000003.1|provirus_160574_179510	GCF_016949055.1_ASM1694905v1	P. brasiliense	NAK:468	NZ_JACGEN010000003.1	165457	179510	Y	14054	Provirus	Viruses;Duplodnaviria;Heunggongvirae;Uroviricota;Caudoviricetes	0.9982	0.0018	4	20.7669	11	18937	Yes	24	4	2	Low-quality	Genome-fragment	22.41	HMM-based (lower-bound)	25.79	1	NA	host,viral	1-4883,4884-18937	1
g_185.vir_3	g_185	NZ_JACGEN010000032.1|provirus_11889_26847	GCF_016949055.1_ASM1694905v1	P. brasiliense	NAK:468	NZ_JACGEN010000032.1	11889	26847	Y	14959	Provirus	Viruses;Duplodnaviria;Heunggongvirae;Uroviricota;Caudoviricetes	0.9966	0.0023	1	15.9035	11	14959	No	26	3	0	Low-quality	Genome-fragment	19.46	HMM-based (lower-bound)	0	1	NA	NA	NA	0
g_186.vir_1	g_186	NZ_JACGEM010000001.1|provirus_1367489_1385643	GCF_016949035.1_ASM1694903v1	P. versatile	NAK:94 PCC:163	NZ_JACGEM010000001.1	1367489	1385643	Y	18155	Provirus	Viruses;Duplodnaviria;Heunggongvirae;Uroviricota;Caudoviricetes	0.9967	0.0033	10	29.5476	11	18155	No	24	16	0	Low-quality	Genome-fragment	48.93	AAI-based (medium-confidence)	0	1	NA	NA	NA	0
g_186.vir_2	g_186	NZ_JACGEM010000004.1|provirus_165174_180643	GCF_016949035.1_ASM1694903v1	P. versatile	NAK:94 PCC:163	NZ_JACGEM010000004.1	165174	180643	Y	15470	Provirus	Viruses;Duplodnaviria;Heunggongvirae;Uroviricota;Caudoviricetes	0.9963	0.0035	1	11.9713	11	15470	No	22	5	0	Low-quality	Genome-fragment	27.92	HMM-based (lower-bound)	0	1	NA	NA	NA	0
g_187.vir_1	g_187	NZ_CP059963.1|provirus_640585_689638	GCF_016944615.1_ASM1694461v1	P. brasiliense	IPO:3649 NAK:375	NZ_CP059963.1	640585	689638	Y	49054	Provirus	Viruses;Duplodnaviria;Heunggongvirae;Uroviricota;Caudoviricetes	0.9987	0.0013	12	71.8121	11	49054	No	65	39	2	High-quality	High-quality	100	AAI-based (high-confidence)	0	1	NA	NA	NA	0
g_187.vir_2	g_187	NZ_CP059963.1|provirus_417219_448870	GCF_016944615.1_ASM1694461v1	P. brasiliense	IPO:3649 NAK:375	NZ_CP059963.1	417219	448870	Y	31652	Provirus	Viruses;Duplodnaviria;Heunggongvirae;Uroviricota;Caudoviricetes	0.9985	0.0014	13	53.4714	11	31652	No	39	22	0	High-quality	High-quality	100	AAI-based (high-confidence)	0	1	NA	NA	NA	0
g_187.vir_3	g_187	NZ_CP059963.1|provirus_1848885_1864133	GCF_016944615.1_ASM1694461v1	P. brasiliense	IPO:3649 NAK:375	NZ_CP059963.1	1848885	1864133	Y	15249	Provirus	Viruses;Duplodnaviria;Heunggongvirae;Uroviricota;Caudoviricetes	0.9979	0.0016	10	27.7409	11	15249	No	20	14	0	Low-quality	Genome-fragment	41.1	AAI-based (medium-confidence)	0	1	NA	NA	NA	0
g_188.vir_1	g_188	NZ_CP059962.1|provirus_263598_312652	GCF_016944595.1_ASM1694459v1	P. brasiliense	IPO:3710 NAK:380	NZ_CP059962.1	263598	312652	Y	49055	Provirus	Viruses;Duplodnaviria;Heunggongvirae;Uroviricota;Caudoviricetes	0.9987	0.0013	11	70.0939	11	49055	No	64	38	2	High-quality	High-quality	100	AAI-based (high-confidence)	0	1	NA	NA	NA	0
g_188.vir_2	g_188	NZ_CP059962.1|provirus_40232_71883	GCF_016944595.1_ASM1694459v1	P. brasiliense	IPO:3710 NAK:380	NZ_CP059962.1	40232	71883	Y	31652	Provirus	Viruses;Duplodnaviria;Heunggongvirae;Uroviricota;Caudoviricetes	0.9985	0.0014	13	53.4714	11	31652	No	39	22	0	High-quality	High-quality	100	AAI-based (high-confidence)	0	1	NA	NA	NA	0
g_188.vir_3	g_188	NZ_CP059962.1|provirus_1471905_1487153	GCF_016944595.1_ASM1694459v1	P. brasiliense	IPO:3710 NAK:380	NZ_CP059962.1	1471905	1487153	Y	15249	Provirus	Viruses;Duplodnaviria;Heunggongvirae;Uroviricota;Caudoviricetes	0.9979	0.0016	10	27.7409	11	15249	No	20	14	0	Low-quality	Genome-fragment	41.1	AAI-based (medium-confidence)	0	1	NA	NA	NA	0
g_189.vir_1	g_189	NZ_CP059961.1|provirus_1885417_1934472	GCF_016944555.1_ASM1694455v1	P. brasiliense	IPO:4057 NAK:249	NZ_CP059961.1	1885417	1934472	Y	49056	Provirus	Viruses;Duplodnaviria;Heunggongvirae;Uroviricota;Caudoviricetes	0.9987	0.0013	10	70.5538	11	49056	No	64	38	2	High-quality	High-quality	100	AAI-based (high-confidence)	0	1	NA	NA	NA	0
g_189.vir_2	g_189	NZ_CP059961.1|provirus_1662051_1693702	GCF_016944555.1_ASM1694455v1	P. brasiliense	IPO:4057 NAK:249	NZ_CP059961.1	1662051	1693702	Y	31652	Provirus	Viruses;Duplodnaviria;Heunggongvirae;Uroviricota;Caudoviricetes	0.9985	0.0014	13	53.4714	11	31652	No	39	22	0	High-quality	High-quality	100	AAI-based (high-confidence)	0	1	NA	NA	NA	0
g_189.vir_3	g_189	NZ_CP059961.1|provirus_3174930_3190178	GCF_016944555.1_ASM1694455v1	P. brasiliense	IPO:4057 NAK:249	NZ_CP059961.1	3174930	3190178	Y	15249	Provirus	Viruses;Duplodnaviria;Heunggongvirae;Uroviricota;Caudoviricetes	0.9979	0.0016	10	27.7409	11	15249	No	20	14	0	Low-quality	Genome-fragment	41.1	AAI-based (medium-confidence)	0	1	NA	NA	NA	0
g_190.vir_1	g_190	NZ_CP059960.1|provirus_2191023_2240078	GCF_016944435.1_ASM1694443v1	P. brasiliense	IPO:4060 NAK:251	NZ_CP059960.1	2191023	2240078	Y	49056	Provirus	Viruses;Duplodnaviria;Heunggongvirae;Uroviricota;Caudoviricetes	0.9987	0.0013	10	70.5538	11	49056	No	64	38	2	High-quality	High-quality	100	AAI-based (high-confidence)	0	1	NA	NA	NA	0
g_190.vir_2	g_190	NZ_CP059960.1|provirus_3412120_3427368	GCF_016944435.1_ASM1694443v1	P. brasiliense	IPO:4060 NAK:251	NZ_CP059960.1	3412120	3427368	Y	15249	Provirus	Viruses;Duplodnaviria;Heunggongvirae;Uroviricota;Caudoviricetes	0.9979	0.0017	10	27.7409	11	15249	No	20	14	0	Low-quality	Genome-fragment	41.1	AAI-based (medium-confidence)	0	1	NA	NA	NA	0
g_191.vir_1	g_191	NZ_CP059959.1|provirus_3234358_3252520	GCF_016944315.1_ASM1694431v1	P. brasiliense	IPO:4062 NAK:237	NZ_CP059959.1	3234358	3252520	Y	18163	Provirus	Viruses;Duplodnaviria;Heunggongvirae;Uroviricota;Caudoviricetes	0.9986	0.0014	12	31.3316	11	18163	No	23	17	0	Low-quality	Genome-fragment	48.96	AAI-based (medium-confidence)	0	1.01	NA	NA	NA	0
g_192.vir_1	g_192	NZ_CP059958.1|provirus_1412512_1461566	GCF_016944295.1_ASM1694429v1	P. brasiliense	IPO:4065 NAK:223	NZ_CP059958.1	1412512	1461566	Y	49055	Provirus	Viruses;Duplodnaviria;Heunggongvirae;Uroviricota;Caudoviricetes	0.9988	0.0012	11	70.0939	11	49055	No	64	38	2	High-quality	High-quality	100	AAI-based (high-confidence)	0	1	NA	NA	NA	0
g_192.vir_2	g_192	NZ_CP059958.1|provirus_1653280_1684931	GCF_016944295.1_ASM1694429v1	P. brasiliense	IPO:4065 NAK:223	NZ_CP059958.1	1653280	1684931	Y	31652	Provirus	Viruses;Duplodnaviria;Heunggongvirae;Uroviricota;Caudoviricetes	0.9985	0.0014	13	53.4714	11	31652	No	39	22	0	High-quality	High-quality	100	AAI-based (high-confidence)	0	1	NA	NA	NA	0
g_192.vir_3	g_192	NZ_CP059958.1|provirus_238023_253271	GCF_016944295.1_ASM1694429v1	P. brasiliense	IPO:4065 NAK:223	NZ_CP059958.1	238023	253271	Y	15249	Provirus	Viruses;Duplodnaviria;Heunggongvirae;Uroviricota;Caudoviricetes	0.9984	0.0014	10	27.7409	11	15249	No	20	14	0	Low-quality	Genome-fragment	41.1	AAI-based (medium-confidence)	0	1	NA	NA	NA	0
g_193.vir_1	g_193	NZ_CP059957.1|provirus_4765459_4814514	GCF_016944275.1_ASM1694427v1	P. brasiliense	IPO:4071 NAK:240	NZ_CP059957.1	4765459	4814514	Y	49056	Provirus	Viruses;Duplodnaviria;Heunggongvirae;Uroviricota;Caudoviricetes	0.9988	0.0012	10	70.5538	11	49056	No	64	38	2	High-quality	High-quality	100	AAI-based (high-confidence)	0	1	NA	NA	NA	0
g_193.vir_2	g_193	NZ_CP059957.1|provirus_3590957_3606205	GCF_016944275.1_ASM1694427v1	P. brasiliense	IPO:4071 NAK:240	NZ_CP059957.1	3590957	3606205	Y	15249	Provirus	Viruses;Duplodnaviria;Heunggongvirae;Uroviricota;Caudoviricetes	0.9984	0.0014	10	27.7409	11	15249	No	20	14	0	Low-quality	Genome-fragment	41.1	AAI-based (medium-confidence)	0	1	NA	NA	NA	0
g_193.vir_3	g_193	NZ_CP059957.1|provirus_2201345_2212303	GCF_016944275.1_ASM1694427v1	P. brasiliense	IPO:4071 NAK:240	NZ_CP059957.1	2201345	2212303	Y	10959	Provirus	Viruses;Duplodnaviria;Heunggongvirae;Uroviricota;Caudoviricetes	0.9931	0.0032	1	8.824	11	10959	No	12	3	0	Low-quality	Genome-fragment	30.45	HMM-based (lower-bound)	0	1	NA	NA	NA	0
g_194.vir_1	g_194	NZ_CP059956.1|provirus_2920978_2938979	GCF_016944255.1_ASM1694425v1	P. brasiliense	IPO:4132 NAK:239	NZ_CP059956.1	2920978	2938979	Y	18002	Provirus	Viruses;Duplodnaviria;Heunggongvirae;Uroviricota;Caudoviricetes	0.9984	0.0016	10	29.7403	11	18002	No	22	16	0	Low-quality	Genome-fragment	48.52	AAI-based (medium-confidence)	0	1	NA	NA	NA	0
g_195.vir_1	g_195	NZ_CP059955.1|provirus_2223060_2272115	GCF_016944235.1_ASM1694423v1	P. brasiliense	IPO:4134 NAK:395	NZ_CP059955.1	2223060	2272115	Y	49056	Provirus	Viruses;Duplodnaviria;Heunggongvirae;Uroviricota;Caudoviricetes	0.9987	0.0013	10	70.5538	11	49056	No	64	38	2	High-quality	High-quality	100	AAI-based (high-confidence)	0	1	NA	NA	NA	0
g_195.vir_2	g_195	NZ_CP059955.1|provirus_1999694_2031345	GCF_016944235.1_ASM1694423v1	P. brasiliense	IPO:4134 NAK:395	NZ_CP059955.1	1999694	2031345	Y	31652	Provirus	Viruses;Duplodnaviria;Heunggongvirae;Uroviricota;Caudoviricetes	0.9985	0.0014	13	53.4714	11	31652	No	39	22	0	High-quality	High-quality	100	AAI-based (high-confidence)	0	1	NA	NA	NA	0
g_195.vir_3	g_195	NZ_CP059955.1|provirus_3431373_3446621	GCF_016944235.1_ASM1694423v1	P. brasiliense	IPO:4134 NAK:395	NZ_CP059955.1	3431373	3446621	Y	15249	Provirus	Viruses;Duplodnaviria;Heunggongvirae;Uroviricota;Caudoviricetes	0.9979	0.0016	10	27.7409	11	15249	No	20	14	0	Low-quality	Genome-fragment	41.1	AAI-based (medium-confidence)	0	1	NA	NA	NA	0
g_196.vir_1	g_196	NZ_CP063241.1|provirus_2588634_2636576	GCF_016864975.1_ASM1686497v1	P. brasiliense	ZLMLSHJ5	NZ_CP063241.1	2588634	2636576	Y	47943	Provirus	Viruses;Duplodnaviria;Heunggongvirae;Uroviricota;Caudoviricetes	0.9981	0.0019	5	51.3423	11	47943	No	56	29	2	Medium-quality	Genome-fragment	73.2	AAI-based (medium-confidence)	0	1	NA	NA	NA	0
g_196.vir_2	g_196	NZ_CP063241.1|provirus_1791293_1806691	GCF_016864975.1_ASM1686497v1	P. brasiliense	ZLMLSHJ5	NZ_CP063241.1	1791293	1806691	Y	15399	Provirus	Viruses;Duplodnaviria;Heunggongvirae;Uroviricota;Caudoviricetes	0.9979	0.002	9	27.9091	11	15399	No	20	14	0	Low-quality	Genome-fragment	41.51	AAI-based (medium-confidence)	0	1	NA	NA	NA	0
g_196.vir_3	g_196	NZ_CP063241.1|provirus_3176809_3187706	GCF_016864975.1_ASM1686497v1	P. brasiliense	ZLMLSHJ5	NZ_CP063241.1	3176809	3187706	Y	10898	Provirus	Viruses;Duplodnaviria;Heunggongvirae;Uroviricota;Caudoviricetes	0.9972	0.0023	1	8.1017	11	10898	No	11	3	1	Low-quality	Genome-fragment	30.28	HMM-based (lower-bound)	0	1	NA	NA	NA	0
g_197.vir_1	g_197	NZ_CP062254.1|provirus_2995344_3011285	GCF_016864935.1_ASM1686493v1	P. parmentieri	QK-5	NZ_CP062254.1	2995344	3011285	Y	15942	Provirus	Viruses;Duplodnaviria;Heunggongvirae;Uroviricota;Caudoviricetes	0.9985	0.0015	9	27.0985	11	15942	No	20	14	0	Low-quality	Genome-fragment	42.97	AAI-based (medium-confidence)	0	1	NA	NA	NA	0
g_197.vir_2	g_197	NZ_CP062254.1|provirus_276295_290327	GCF_016864935.1_ASM1686493v1	P. parmentieri	QK-5	NZ_CP062254.1	276295	290327	Y	14033	Provirus	Viruses;Duplodnaviria;Heunggongvirae;Uroviricota;Caudoviricetes	0.9976	0.002	8	21.6203	11	14033	No	22	10	0	Low-quality	Genome-fragment	19.83	HMM-based (lower-bound)	0	1	NA	NA	NA	0
g_197.vir_3	g_197	NZ_CP062254.1|provirus_402213_423296	GCF_016864935.1_ASM1686493v1	P. parmentieri	QK-5	NZ_CP062254.1	402213	423296	Y	21084	Provirus	Viruses;Duplodnaviria;Heunggongvirae;Uroviricota;Caudoviricetes	0.9897	0.0047	2	8.9466	11	21084	No	21	0	3	Low-quality	Genome-fragment	34.34	AAI-based (medium-confidence)	0	1.84	no viral genes detected; high kmer_freq may indicate large duplication	NA	NA	0
g_198.vir_1	g_198	NZ_JAAKYV010000011.1|provirus_69476_85684	GCF_016742935.1_ASM1674293v1	P. carotovorum	NY1767A	NZ_JAAKYV010000011.1	69476	85684	Y	16209	Provirus	Viruses;Duplodnaviria;Heunggongvirae;Uroviricota;Caudoviricetes	0.9982	0.0018	11	28.4008	11	16209	No	21	15	0	Low-quality	Genome-fragment	43.66	AAI-based (medium-confidence)	0	1	NA	NA	NA	0
g_199.vir_1	g_199	NZ_JAAKYW010000009.1|provirus_97018_140910	GCF_016742895.1_ASM1674289v1	P. carotovorum	NY1786A	NZ_JAAKYW010000009.1	97018	140910	Y	43893	Provirus	Viruses;Duplodnaviria;Heunggongvirae;Uroviricota;Caudoviricetes	0.9985	0.0015	10	70.3406	11	43893	No	61	22	0	Medium-quality	Genome-fragment	59.19	HMM-based (lower-bound)	0	1	NA	NA	NA	0
g_199.vir_2	g_199	NZ_JAAKYW010000021.1|provirus_64037_77930	GCF_016742895.1_ASM1674289v1	P. carotovorum	NY1786A	NZ_JAAKYW010000021.1	64037	77930	Y	13894	Provirus	Viruses;Duplodnaviria;Heunggongvirae;Uroviricota;Caudoviricetes	0.9984	0.0016	9	26.5411	11	13894	No	20	14	0	Low-quality	Genome-fragment	37.45	AAI-based (medium-confidence)	0	1	NA	NA	NA	0
g_199.vir_3	g_199	NZ_JAAKYW010000024.1|provirus_12802_47514	GCF_016742895.1_ASM1674289v1	P. carotovorum	NY1786A	NZ_JAAKYW010000024.1	12802	47514	Y	34713	Provirus	Viruses;Duplodnaviria;Heunggongvirae;Uroviricota;Caudoviricetes	0.9982	0.0016	23	51.0615	11	34713	No	47	33	0	High-quality	High-quality	100	AAI-based (high-confidence)	0	1	NA	NA	NA	0
g_199.vir_4	g_199	NZ_JAAKYW010000002.1|provirus_124679_167287	GCF_016742895.1_ASM1674289v1	P. carotovorum	NY1786A	NZ_JAAKYW010000002.1	124679	167287	Y	42609	Provirus	Viruses;Duplodnaviria;Heunggongvirae;Uroviricota;Caudoviricetes	0.9982	0.0017	5	47.4846	11	42609	No	52	27	1	Medium-quality	Genome-fragment	65.02	AAI-based (high-confidence)	0	1	NA	NA	NA	0
g_199.vir_5	g_199	NZ_JAAKYW010000082.1	GCF_016742895.1_ASM1674289v1	P. carotovorum	NY1786A	NZ_JAAKYW010000082.1	NA	NA	N	6626	No terminal repeats	Viruses;Duplodnaviria;Heunggongvirae;Uroviricota;Caudoviricetes	0.9885	0.0036	1	4.8577	11	6626	Yes	10	2	1	Low-quality	Genome-fragment	21.61	AAI-based (high-confidence)	20.12	1	NA	host,viral	1-1333,1334-6626	1
g_199.vir_6	g_199	NZ_JAAKYW010000097.1	GCF_016742895.1_ASM1674289v1	P. carotovorum	NY1786A	NZ_JAAKYW010000097.1	NA	NA	N	2144	No terminal repeats	Viruses;Duplodnaviria;Heunggongvirae;Uroviricota;Caudoviricetes	0.9704	0.008	1	2.6526	11	2144	No	3	3	0	Low-quality	Genome-fragment	1.27	HMM-based (lower-bound)	0	1	NA	NA	NA	0
g_200.vir_1	g_200	NZ_JAAKYX010000115.1	GCF_016742905.1_ASM1674290v1	P. atrosepticum	NY1720A	NZ_JAAKYX010000115.1	NA	NA	N	1947	No terminal repeats	Viruses;Duplodnaviria;Heunggongvirae;Uroviricota;Caudoviricetes	0.992	0.008	1	1.7183	11	1947	No	1	0	1	Low-quality	Genome-fragment	3.16	AAI-based (medium-confidence)	0	1	no viral genes detected	NA	NA	0
g_200.vir_2	g_200	NZ_JAAKYX010000028.1|provirus_2_24890	GCF_016742905.1_ASM1674290v1	P. atrosepticum	NY1720A	NZ_JAAKYX010000028.1	5059	24890	Y	19832	Provirus	Viruses;Duplodnaviria;Heunggongvirae;Uroviricota;Caudoviricetes	0.9651	0.0215	2	7.5862	11	24889	Yes	32	2	3	Medium-quality	Genome-fragment	89.58	AAI-based (high-confidence)	20.32	1	NA	host,viral	1-5057,5058-24889	1
g_200.vir_3	g_200	NZ_JAAKYX010000088.1	GCF_016742905.1_ASM1674290v1	P. atrosepticum	NY1720A	NZ_JAAKYX010000088.1	NA	NA	N	9108	No terminal repeats	Viruses;Duplodnaviria;Heunggongvirae;Uroviricota;Caudoviricetes	0.9187	0.0414	0	3.3381	11	9108	Yes	6	1	1	Low-quality	Genome-fragment	1.37	HMM-based (lower-bound)	62.8	1	NA	host,viral	1-5720,5721-9108	1
g_201.vir_1	g_201	WNLC01000020.1	GCA_016642095.1_ASM1664209v1	P. versatile	15	WNLC01000020.1	NA	NA	N	5042	No terminal repeats	Viruses;Duplodnaviria;Heunggongvirae;Uroviricota;Caudoviricetes	0.9988	0.0012	1	4.4814	11	5042	No	3	3	0	Low-quality	Genome-fragment	7.79	AAI-based (high-confidence)	0	1	NA	NA	NA	0
g_201.vir_2	g_201	WNLC01000018.1|provirus_2_5656	GCA_016642095.1_ASM1664209v1	P. versatile	15	WNLC01000018.1	2	5656	Y	5655	Provirus	Viruses;Duplodnaviria;Heunggongvirae;Uroviricota;Caudoviricetes	0.9987	0.0013	2	7.5986	11	5655	No	5	4	0	Low-quality	Genome-fragment	11.33	AAI-based (medium-confidence)	0	1	NA	NA	NA	0
g_201.vir_3	g_201	WNLC01000014.1|provirus_794590_808919	GCA_016642095.1_ASM1664209v1	P. versatile	15	WNLC01000014.1	794590	808919	Y	14330	Provirus	Viruses;Duplodnaviria;Heunggongvirae;Uroviricota;Caudoviricetes	0.9981	0.0015	10	27.5357	11	14330	No	20	14	0	Low-quality	Genome-fragment	38.62	AAI-based (medium-confidence)	0	1	NA	NA	NA	0
g_201.vir_4	g_201	WNLC01000026.1|provirus_231109_271311	GCA_016642095.1_ASM1664209v1	P. versatile	15	WNLC01000026.1	231109	266502	Y	35394	Provirus	Viruses;Duplodnaviria;Heunggongvirae;Uroviricota;Caudoviricetes	0.9979	0.0016	13	46.4687	11	40203	Yes	49	26	4	Medium-quality	Genome-fragment	78.56	AAI-based (high-confidence)	11.96	1	NA	viral,host	1-35394,35395-40203	1
g_201.vir_5	g_201	WNLC01000024.1|provirus_92_22567	GCA_016642095.1_ASM1664209v1	P. versatile	15	WNLC01000024.1	92	22567	Y	22476	Provirus	Viruses;Duplodnaviria;Heunggongvirae;Uroviricota;Caudoviricetes	0.9939	0.0025	2	16.5584	11	22476	No	33	11	1	Low-quality	Genome-fragment	44.54	AAI-based (medium-confidence)	0	1	NA	NA	NA	0
g_201.vir_6	g_201	WNLC01000017.1|provirus_287036_296021	GCA_016642095.1_ASM1664209v1	P. versatile	15	WNLC01000017.1	287036	296021	Y	8986	Provirus	Viruses;Duplodnaviria;Heunggongvirae;Uroviricota;Caudoviricetes	0.9922	0.0034	0	10.1666	11	8986	No	12	3	1	Low-quality	Genome-fragment	18.93	AAI-based (medium-confidence)	0	1	NA	NA	NA	0
g_202.vir_1	g_202	NZ_CP066552.1|provirus_2938736_2955398	GCF_016415585.1_ASM1641558v1	P. carotovorum	2A	NZ_CP066552.1	2938736	2955398	Y	16663	Provirus	Viruses;Duplodnaviria;Heunggongvirae;Uroviricota;Caudoviricetes	0.998	0.002	9	27.2642	11	16663	No	21	14	0	Low-quality	Genome-fragment	44.92	AAI-based (medium-confidence)	0	1	NA	NA	NA	0
g_203.vir_1	g_203	NZ_CP065946.1|provirus_150699_181423	GCF_016126895.1_ASM1612689v1	P. parmentieri	WC19161	NZ_CP065946.1	150699	181423	Y	30725	Provirus	Viruses;Duplodnaviria;Heunggongvirae;Uroviricota;Caudoviricetes	0.9986	0.0014	19	45.394	11	30725	No	38	26	0	High-quality	High-quality	92.11	AAI-based (high-confidence)	0	1	NA	NA	NA	0
g_203.vir_2	g_203	NZ_CP065946.1|provirus_1176748_1224143	GCF_016126895.1_ASM1612689v1	P. parmentieri	WC19161	NZ_CP065946.1	1179116	1224143	Y	45028	Provirus	Viruses;Duplodnaviria;Heunggongvirae;Uroviricota;Caudoviricetes	0.9986	0.0014	11	73.5438	11	47396	Yes	66	36	2	High-quality	High-quality	100	AAI-based (high-confidence)	5	1.01	NA	host,viral	1-2368,2369-47396	1
g_203.vir_3	g_203	NZ_CP065946.1|provirus_1846568_1862216	GCF_016126895.1_ASM1612689v1	P. parmentieri	WC19161	NZ_CP065946.1	1846568	1862216	Y	15649	Provirus	Viruses;Duplodnaviria;Heunggongvirae;Uroviricota;Caudoviricetes	0.9974	0.0018	9	27.0985	11	15649	No	21	14	0	Low-quality	Genome-fragment	42.18	AAI-based (medium-confidence)	0	1	NA	NA	NA	0
g_204.vir_1	g_204	NZ_WABM01000035.1|provirus_29168_51632	GCF_016107195.1_ASM1610719v1	P. parmentieri	NY1533B	NZ_WABM01000035.1	29168	49576	Y	20409	Provirus	Viruses;Duplodnaviria;Heunggongvirae;Uroviricota;Caudoviricetes	0.9978	0.0022	4	20.7101	11	22465	Yes	33	4	2	Low-quality	Genome-fragment	33.6	HMM-based (lower-bound)	9.15	1	NA	viral,host	1-20409,20410-22465	1
g_204.vir_2	g_204	NZ_WABM01000010.1|provirus_106367_124240	GCF_016107195.1_ASM1610719v1	P. parmentieri	NY1533B	NZ_WABM01000010.1	106367	124240	Y	17874	Provirus	Viruses;Duplodnaviria;Heunggongvirae;Uroviricota;Caudoviricetes	0.997	0.0026	12	30.4035	11	17874	No	23	17	0	Low-quality	Genome-fragment	48.18	AAI-based (medium-confidence)	0	1	NA	NA	NA	0
g_204.vir_3	g_204	NZ_WABM01000019.1|provirus_6370_25118	GCF_016107195.1_ASM1610719v1	P. parmentieri	NY1533B	NZ_WABM01000019.1	6370	25118	Y	18749	Provirus	Viruses;Duplodnaviria;Heunggongvirae;Uroviricota;Caudoviricetes	0.9724	0.0109	1	5.6691	11	18749	No	25	3	1	Low-quality	Genome-fragment	42.32	AAI-based (medium-confidence)	0	1	NA	NA	NA	0
g_204.vir_4	g_204	NZ_WABM01000101.1	GCF_016107195.1_ASM1610719v1	P. parmentieri	NY1533B	NZ_WABM01000101.1	NA	NA	N	3054	No terminal repeats	Unclassified	0.9217	0.0278	0	2.6391	11	3054	No	7	0	0	Not-determined	Genome-fragment	NA	NA	0	1	no viral genes detected	NA	NA	0
g_205.vir_1	g_205	NZ_WABL01000004.1|provirus_17699_35572	GCF_016107185.1_ASM1610718v1	P. parmentieri	NY1532B	NZ_WABL01000004.1	17699	35572	Y	17874	Provirus	Viruses;Duplodnaviria;Heunggongvirae;Uroviricota;Caudoviricetes	0.998	0.002	12	30.7846	11	17874	No	23	17	0	Low-quality	Genome-fragment	48.18	AAI-based (medium-confidence)	0	1	NA	NA	NA	0
g_205.vir_2	g_205	NZ_WABL01000052.1	GCF_016107185.1_ASM1610718v1	P. parmentieri	NY1532B	NZ_WABL01000052.1	NA	NA	N	23611	No terminal repeats	Viruses;Duplodnaviria;Heunggongvirae;Uroviricota;Caudoviricetes	0.9974	0.0023	4	10.231	11	23611	No	18	10	0	Low-quality	Genome-fragment	35.74	AAI-based (medium-confidence)	0	1	NA	NA	NA	0
g_205.vir_3	g_205	NZ_WABL01000005.1|provirus_146135_160019	GCF_016107185.1_ASM1610718v1	P. parmentieri	NY1532B	NZ_WABL01000005.1	146135	160019	Y	13885	Provirus	Viruses;Duplodnaviria;Heunggongvirae;Uroviricota;Caudoviricetes	0.9933	0.0038	1	7.696	11	13885	No	14	2	1	Low-quality	Genome-fragment	39.65	HMM-based (lower-bound)	0	1	NA	NA	NA	0
g_206.vir_1	g_206	NZ_WABN01000035.1|provirus_29186_51650	GCF_016107165.1_ASM1610716v1	P. parmentieri	NY1540A	NZ_WABN01000035.1	29186	49594	Y	20409	Provirus	Viruses;Duplodnaviria;Heunggongvirae;Uroviricota;Caudoviricetes	0.9978	0.0022	4	20.7101	11	22465	Yes	33	4	2	Low-quality	Genome-fragment	33.6	HMM-based (lower-bound)	9.15	1	NA	viral,host	1-20409,20410-22465	1
g_206.vir_2	g_206	NZ_WABN01000010.1|provirus_106367_124240	GCF_016107165.1_ASM1610716v1	P. parmentieri	NY1540A	NZ_WABN01000010.1	106367	124240	Y	17874	Provirus	Viruses;Duplodnaviria;Heunggongvirae;Uroviricota;Caudoviricetes	0.997	0.0026	12	30.4035	11	17874	No	23	17	0	Low-quality	Genome-fragment	48.18	AAI-based (medium-confidence)	0	1	NA	NA	NA	0
g_206.vir_3	g_206	NZ_WABN01000019.1|provirus_6370_25118	GCF_016107165.1_ASM1610716v1	P. parmentieri	NY1540A	NZ_WABN01000019.1	6370	25118	Y	18749	Provirus	Viruses;Duplodnaviria;Heunggongvirae;Uroviricota;Caudoviricetes	0.9724	0.0109	1	5.6691	11	18749	No	25	3	1	Low-quality	Genome-fragment	42.32	AAI-based (medium-confidence)	0	1	NA	NA	NA	0
g_206.vir_4	g_206	NZ_WABN01000101.1	GCF_016107165.1_ASM1610716v1	P. parmentieri	NY1540A	NZ_WABN01000101.1	NA	NA	N	3051	No terminal repeats	Unclassified	0.9293	0.0259	0	2.6391	11	3051	No	7	0	0	Not-determined	Genome-fragment	NA	NA	0	1	no viral genes detected	NA	NA	0
g_207.vir_1	g_207	NZ_WABO01000035.1|provirus_29168_51632	GCF_016107125.1_ASM1610712v1	P. parmentieri	NY1548A	NZ_WABO01000035.1	29168	49576	Y	20409	Provirus	Viruses;Duplodnaviria;Heunggongvirae;Uroviricota;Caudoviricetes	0.9978	0.0022	4	20.7101	11	22465	Yes	33	4	2	Low-quality	Genome-fragment	33.6	HMM-based (lower-bound)	9.15	1	NA	viral,host	1-20409,20410-22465	1
g_207.vir_2	g_207	NZ_WABO01000008.1|provirus_106453_124326	GCF_016107125.1_ASM1610712v1	P. parmentieri	NY1548A	NZ_WABO01000008.1	106453	124326	Y	17874	Provirus	Viruses;Duplodnaviria;Heunggongvirae;Uroviricota;Caudoviricetes	0.997	0.0026	12	30.4035	11	17874	No	23	17	0	Low-quality	Genome-fragment	48.18	AAI-based (medium-confidence)	0	1	NA	NA	NA	0
g_207.vir_3	g_207	NZ_WABO01000017.1|provirus_6370_25118	GCF_016107125.1_ASM1610712v1	P. parmentieri	NY1548A	NZ_WABO01000017.1	6370	25118	Y	18749	Provirus	Viruses;Duplodnaviria;Heunggongvirae;Uroviricota;Caudoviricetes	0.9724	0.0109	1	5.6691	11	18749	No	25	3	1	Low-quality	Genome-fragment	42.32	AAI-based (medium-confidence)	0	1	NA	NA	NA	0
g_207.vir_4	g_207	NZ_WABO01000090.1	GCF_016107125.1_ASM1610712v1	P. parmentieri	NY1548A	NZ_WABO01000090.1	NA	NA	N	4254	No terminal repeats	Viruses;Monodnaviria;Loebvirae;Hofneiviricota;Faserviricetes;Tubulavirales	0.8087	0.056	0	3.1999	11	4254	No	7	1	0	Low-quality	Genome-fragment	47.22	AAI-based (medium-confidence)	0	1	NA	NA	NA	0
g_208.vir_1	g_208	NZ_WABP01000004.1|provirus_17699_35572	GCF_016107135.1_ASM1610713v1	P. parmentieri	NY1584A	NZ_WABP01000004.1	17699	35572	Y	17874	Provirus	Viruses;Duplodnaviria;Heunggongvirae;Uroviricota;Caudoviricetes	0.998	0.002	12	30.7846	11	17874	No	23	17	0	Low-quality	Genome-fragment	48.18	AAI-based (medium-confidence)	0	1	NA	NA	NA	0
g_208.vir_2	g_208	NZ_WABP01000050.1	GCF_016107135.1_ASM1610713v1	P. parmentieri	NY1584A	NZ_WABP01000050.1	NA	NA	N	23611	No terminal repeats	Viruses;Duplodnaviria;Heunggongvirae;Uroviricota;Caudoviricetes	0.9974	0.0023	4	10.231	11	23611	No	18	10	0	Low-quality	Genome-fragment	35.74	AAI-based (medium-confidence)	0	1	NA	NA	NA	0
g_208.vir_3	g_208	NZ_WABP01000005.1|provirus_34666_49350	GCF_016107135.1_ASM1610713v1	P. parmentieri	NY1584A	NZ_WABP01000005.1	34666	49350	Y	14685	Provirus	Viruses;Duplodnaviria;Heunggongvirae;Uroviricota;Caudoviricetes	0.9887	0.0053	1	7.696	11	14685	No	15	3	1	Low-quality	Genome-fragment	43.21	HMM-based (lower-bound)	0	1	NA	NA	NA	0
g_208.vir_4	g_208	NZ_WABP01000055.1	GCF_016107135.1_ASM1610713v1	P. parmentieri	NY1584A	NZ_WABP01000055.1	NA	NA	N	12277	No terminal repeats	Viruses;Duplodnaviria;Heunggongvirae;Uroviricota;Caudoviricetes	0.7606	0.0638	0	1.6198	11	12277	No	9	1	2	Low-quality	Genome-fragment	4.96	HMM-based (lower-bound)	0	1.02	NA	NA	NA	0
g_209.vir_1	g_209	NZ_WABQ01000034.1|provirus_29168_51632	GCF_016107095.1_ASM1610709v1	P. parmentieri	NY1585A	NZ_WABQ01000034.1	29168	49576	Y	20409	Provirus	Viruses;Duplodnaviria;Heunggongvirae;Uroviricota;Caudoviricetes	0.9978	0.0022	4	20.7101	11	22465	Yes	33	4	2	Low-quality	Genome-fragment	33.6	HMM-based (lower-bound)	9.15	1	NA	viral,host	1-20409,20410-22465	1
g_209.vir_2	g_209	NZ_WABQ01000010.1|provirus_106453_124326	GCF_016107095.1_ASM1610709v1	P. parmentieri	NY1585A	NZ_WABQ01000010.1	106453	124326	Y	17874	Provirus	Viruses;Duplodnaviria;Heunggongvirae;Uroviricota;Caudoviricetes	0.997	0.0026	12	30.4035	11	17874	No	23	17	0	Low-quality	Genome-fragment	48.18	AAI-based (medium-confidence)	0	1	NA	NA	NA	0
g_209.vir_3	g_209	NZ_WABQ01000019.1|provirus_6370_25118	GCF_016107095.1_ASM1610709v1	P. parmentieri	NY1585A	NZ_WABQ01000019.1	6370	25118	Y	18749	Provirus	Viruses;Duplodnaviria;Heunggongvirae;Uroviricota;Caudoviricetes	0.9724	0.0109	1	5.6691	11	18749	No	25	3	1	Low-quality	Genome-fragment	42.32	AAI-based (medium-confidence)	0	1	NA	NA	NA	0
g_209.vir_4	g_209	NZ_WABQ01000083.1	GCF_016107095.1_ASM1610709v1	P. parmentieri	NY1585A	NZ_WABQ01000083.1	NA	NA	N	4961	No terminal repeats	Unclassified	0.9297	0.0258	0	2.6391	11	4961	No	8	1	0	Medium-quality	Genome-fragment	55.96	HMM-based (lower-bound)	0	1	NA	NA	NA	0
g_210.vir_1	g_210	NZ_WABR01000003.1|provirus_17699_35572	GCF_016107085.1_ASM1610708v1	P. parmentieri	NY1587A	NZ_WABR01000003.1	17699	35572	Y	17874	Provirus	Viruses;Duplodnaviria;Heunggongvirae;Uroviricota;Caudoviricetes	0.9983	0.0017	12	31.3316	11	17874	No	23	17	0	Low-quality	Genome-fragment	48.18	AAI-based (medium-confidence)	0	1	NA	NA	NA	0
g_210.vir_2	g_210	NZ_WABR01000058.1	GCF_016107085.1_ASM1610708v1	P. parmentieri	NY1587A	NZ_WABR01000058.1	NA	NA	N	23611	No terminal repeats	Viruses;Duplodnaviria;Heunggongvirae;Uroviricota;Caudoviricetes	0.9974	0.0022	4	10.231	11	23611	No	18	10	0	Low-quality	Genome-fragment	35.74	AAI-based (medium-confidence)	0	1	NA	NA	NA	0
g_210.vir_3	g_210	NZ_WABR01000004.1|provirus_34667_49351	GCF_016107085.1_ASM1610708v1	P. parmentieri	NY1587A	NZ_WABR01000004.1	34667	49351	Y	14685	Provirus	Viruses;Duplodnaviria;Heunggongvirae;Uroviricota;Caudoviricetes	0.9887	0.0052	1	7.696	11	14685	No	15	3	1	Low-quality	Genome-fragment	43.21	HMM-based (lower-bound)	0	1	NA	NA	NA	0
g_210.vir_4	g_210	NZ_WABR01000063.1	GCF_016107085.1_ASM1610708v1	P. parmentieri	NY1587A	NZ_WABR01000063.1	NA	NA	N	12277	No terminal repeats	Viruses;Duplodnaviria;Heunggongvirae;Uroviricota;Caudoviricetes	0.7579	0.0644	0	1.6198	11	12277	No	9	1	2	Low-quality	Genome-fragment	4.96	HMM-based (lower-bound)	0	1.02	NA	NA	NA	0
g_211.vir_1	g_211	NZ_WABS01000013.1|provirus_62832_108556	GCF_016107065.1_ASM1610706v1	P. parmentieri	NY1588A	NZ_WABS01000013.1	62832	108556	Y	45725	Provirus	Viruses;Duplodnaviria;Heunggongvirae;Uroviricota;Caudoviricetes	0.9987	0.0013	17	72.4391	11	45725	No	58	32	0	High-quality	High-quality	99.46	AAI-based (high-confidence)	0	1	NA	NA	NA	0
g_211.vir_2	g_211	NZ_WABS01000037.1|provirus_29167_51636	GCF_016107065.1_ASM1610706v1	P. parmentieri	NY1588A	NZ_WABS01000037.1	29167	49580	Y	20414	Provirus	Viruses;Duplodnaviria;Heunggongvirae;Uroviricota;Caudoviricetes	0.998	0.0016	4	20.7101	11	22470	Yes	33	4	2	Low-quality	Genome-fragment	33.61	HMM-based (lower-bound)	9.15	1	NA	viral,host	1-20414,20415-22470	1
g_211.vir_3	g_211	NZ_WABS01000008.1|provirus_100149_118022	GCF_016107065.1_ASM1610706v1	P. parmentieri	NY1588A	NZ_WABS01000008.1	100149	118022	Y	17874	Provirus	Viruses;Duplodnaviria;Heunggongvirae;Uroviricota;Caudoviricetes	0.997	0.0021	12	30.4035	11	17874	No	23	17	0	Low-quality	Genome-fragment	48.18	AAI-based (medium-confidence)	0	1	NA	NA	NA	0
g_211.vir_4	g_211	NZ_WABS01000089.1	GCF_016107065.1_ASM1610706v1	P. parmentieri	NY1588A	NZ_WABS01000089.1	NA	NA	N	5200	No terminal repeats	Unclassified	0.9476	0.0147	0	2.6391	11	5200	No	9	1	0	Medium-quality	Genome-fragment	58.66	HMM-based (lower-bound)	0	1	NA	NA	NA	0
g_211.vir_5	g_211	NZ_WABS01000015.1|provirus_66438_84515	GCF_016107065.1_ASM1610706v1	P. parmentieri	NY1588A	NZ_WABS01000015.1	66438	84515	Y	18078	Provirus	Viruses;Duplodnaviria;Heunggongvirae;Uroviricota;Caudoviricetes	0.9231	0.0271	1	5.6691	11	18078	No	24	2	1	Low-quality	Genome-fragment	40.8	AAI-based (medium-confidence)	0	1	NA	NA	NA	0
g_211.vir_6	g_211	NZ_WABS01000107.1	GCF_016107065.1_ASM1610706v1	P. parmentieri	NY1588A	NZ_WABS01000107.1	NA	NA	N	2656	No terminal repeats	Unclassified	0.809	0.0544	0	2.6391	11	2656	No	5	0	0	Not-determined	Genome-fragment	NA	NA	0	1	no viral genes detected	NA	NA	0
g_212.vir_1	g_212	NZ_WABT01000079.1	GCF_016107025.1_ASM1610702v1	P. parmentieri	NY1712A	NZ_WABT01000079.1	NA	NA	N	4207	No terminal repeats	Viruses;Duplodnaviria;Heunggongvirae;Uroviricota;Caudoviricetes	0.999	0.001	2	5.1548	11	4207	No	3	3	0	Low-quality	Genome-fragment	10.37	AAI-based (high-confidence)	0	1	NA	NA	NA	0
g_212.vir_2	g_212	NZ_WABT01000078.1	GCF_016107025.1_ASM1610702v1	P. parmentieri	NY1712A	NZ_WABT01000078.1	NA	NA	N	4225	No terminal repeats	Viruses;Duplodnaviria;Heunggongvirae;Uroviricota;Caudoviricetes	0.999	0.001	2	5.1548	11	4225	No	3	3	0	Low-quality	Genome-fragment	10.41	AAI-based (high-confidence)	0	1	NA	NA	NA	0
g_212.vir_3	g_212	NZ_WABT01000072.1	GCF_016107025.1_ASM1610702v1	P. parmentieri	NY1712A	NZ_WABT01000072.1	NA	NA	N	5023	No terminal repeats	Viruses;Duplodnaviria;Heunggongvirae;Uroviricota;Caudoviricetes	0.9989	0.0011	0	7.1865	11	5023	No	5	2	0	Low-quality	Genome-fragment	12.6	AAI-based (high-confidence)	0	1	NA	NA	NA	0
g_212.vir_4	g_212	NZ_WABT01000089.1	GCF_016107025.1_ASM1610702v1	P. parmentieri	NY1712A	NZ_WABT01000089.1	NA	NA	N	2574	No terminal repeats	Viruses;Duplodnaviria;Heunggongvirae;Uroviricota;Caudoviricetes	0.9989	0.0011	1	6.0356	11	2574	No	4	4	0	Low-quality	Genome-fragment	6.35	AAI-based (high-confidence)	0	1	NA	NA	NA	0
g_212.vir_5	g_212	NZ_WABT01000092.1	GCF_016107025.1_ASM1610702v1	P. parmentieri	NY1712A	NZ_WABT01000092.1	NA	NA	N	2429	No terminal repeats	Viruses;Duplodnaviria;Heunggongvirae;Uroviricota;Caudoviricetes	0.9989	0.0011	1	5.1548	11	2429	No	4	2	0	Low-quality	Genome-fragment	6.1	AAI-based (medium-confidence)	0	1	NA	NA	NA	0
g_212.vir_6	g_212	NZ_WABT01000071.1	GCF_016107025.1_ASM1610702v1	P. parmentieri	NY1712A	NZ_WABT01000071.1	NA	NA	N	5453	No terminal repeats	Viruses;Duplodnaviria;Heunggongvirae;Uroviricota;Caudoviricetes	0.9988	0.0011	0	6.3843	11	5453	No	8	4	0	Low-quality	Genome-fragment	13.36	AAI-based (high-confidence)	0	1	NA	NA	NA	0
g_212.vir_7	g_212	NZ_WABT01000082.1	GCF_016107025.1_ASM1610702v1	P. parmentieri	NY1712A	NZ_WABT01000082.1	NA	NA	N	3339	No terminal repeats	Viruses;Duplodnaviria;Heunggongvirae;Uroviricota;Caudoviricetes	0.9987	0.0011	1	9.3303	11	3339	No	7	4	0	Low-quality	Genome-fragment	5.66	AAI-based (medium-confidence)	0	1	NA	NA	NA	0
g_212.vir_8	g_212	NZ_WABT01000066.1	GCF_016107025.1_ASM1610702v1	P. parmentieri	NY1712A	NZ_WABT01000066.1	NA	NA	N	5719	No terminal repeats	Viruses;Duplodnaviria;Heunggongvirae;Uroviricota;Caudoviricetes	0.9987	0.0011	2	15.7399	11	5719	No	11	3	0	Low-quality	Genome-fragment	13.19	AAI-based (high-confidence)	0	1	NA	NA	NA	0
g_212.vir_9	g_212	NZ_WABT01000102.1	GCF_016107025.1_ASM1610702v1	P. parmentieri	NY1712A	NZ_WABT01000102.1	NA	NA	N	1955	No terminal repeats	Viruses;Duplodnaviria;Heunggongvirae;Uroviricota;Caudoviricetes	0.9987	0.0012	2	5.1548	11	1955	No	3	3	0	Low-quality	Genome-fragment	4.82	AAI-based (high-confidence)	0	1	NA	NA	NA	0
g_212.vir_10	g_212	NZ_WABT01000087.1	GCF_016107025.1_ASM1610702v1	P. parmentieri	NY1712A	NZ_WABT01000087.1	NA	NA	N	2747	No terminal repeats	Viruses;Duplodnaviria;Heunggongvirae;Uroviricota;Caudoviricetes	0.9986	0.0012	1	6.1632	11	2747	No	6	3	0	Low-quality	Genome-fragment	5.67	AAI-based (high-confidence)	0	1	NA	NA	NA	0
g_212.vir_11	g_212	NZ_WABT01000073.1	GCF_016107025.1_ASM1610702v1	P. parmentieri	NY1712A	NZ_WABT01000073.1	NA	NA	N	5023	No terminal repeats	Viruses;Duplodnaviria;Heunggongvirae;Uroviricota;Caudoviricetes	0.9985	0.0012	2	9.3314	11	5023	No	9	5	0	Low-quality	Genome-fragment	10.59	AAI-based (medium-confidence)	0	1	NA	NA	NA	0
g_212.vir_12	g_212	NZ_WABT01000069.1	GCF_016107025.1_ASM1610702v1	P. parmentieri	NY1712A	NZ_WABT01000069.1	NA	NA	N	5498	No terminal repeats	Viruses;Duplodnaviria;Heunggongvirae;Uroviricota;Caudoviricetes	0.9984	0.0013	1	13.3539	11	5498	No	14	7	0	Low-quality	Genome-fragment	11.04	AAI-based (high-confidence)	0	1	NA	NA	NA	0
g_212.vir_13	g_212	NZ_WABT01000103.1	GCF_016107025.1_ASM1610702v1	P. parmentieri	NY1712A	NZ_WABT01000103.1	NA	NA	N	1955	No terminal repeats	Viruses;Duplodnaviria;Heunggongvirae;Uroviricota;Caudoviricetes	0.9984	0.0013	2	5.1548	11	1955	No	3	3	0	Low-quality	Genome-fragment	4.82	AAI-based (high-confidence)	0	1	NA	NA	NA	0
g_212.vir_14	g_212	NZ_WABT01000004.1|provirus_18441_34416	GCF_016107025.1_ASM1610702v1	P. parmentieri	NY1712A	NZ_WABT01000004.1	18441	34416	Y	15976	Provirus	Viruses;Duplodnaviria;Heunggongvirae;Uroviricota;Caudoviricetes	0.998	0.0013	10	27.1504	11	15976	No	20	14	0	Low-quality	Genome-fragment	43.06	AAI-based (medium-confidence)	0	1	NA	NA	NA	0
g_212.vir_15	g_212	NZ_WABT01000127.1	GCF_016107025.1_ASM1610702v1	P. parmentieri	NY1712A	NZ_WABT01000127.1	NA	NA	N	877	No terminal repeats	Viruses;Duplodnaviria;Heunggongvirae;Uroviricota;Caudoviricetes	0.9977	0.0014	1	2.5272	11	877	No	2	2	0	Low-quality	Genome-fragment	1.78	AAI-based (medium-confidence)	0	1	NA	NA	NA	0
g_212.vir_16	g_212	NZ_WABT01000129.1	GCF_016107025.1_ASM1610702v1	P. parmentieri	NY1712A	NZ_WABT01000129.1	NA	NA	N	851	No terminal repeats	Viruses;Duplodnaviria;Heunggongvirae;Uroviricota;Caudoviricetes	0.9972	0.0015	1	2.7754	11	851	No	2	2	0	Low-quality	Genome-fragment	1.93	AAI-based (high-confidence)	0	1	NA	NA	NA	0
g_212.vir_17	g_212	NZ_WABT01000136.1	GCF_016107025.1_ASM1610702v1	P. parmentieri	NY1712A	NZ_WABT01000136.1	NA	NA	N	667	No terminal repeats	Viruses;Duplodnaviria;Heunggongvirae;Uroviricota;Caudoviricetes	0.9971	0.0016	1	5.1244	11	667	No	3	2	0	Low-quality	Genome-fragment	0.97	AAI-based (medium-confidence)	0	1	NA	NA	NA	0
g_212.vir_18	g_212	NZ_WABT01000060.1	GCF_016107025.1_ASM1610702v1	P. parmentieri	NY1712A	NZ_WABT01000060.1	NA	NA	N	6740	No terminal repeats	Viruses;Duplodnaviria;Heunggongvirae;Uroviricota;Caudoviricetes	0.9966	0.0017	0	2.9275	11	6740	Yes	8	3	2	Low-quality	Genome-fragment	7.69	AAI-based (medium-confidence)	52.06	1	NA	viral,host	1-3231,3232-6740	1
g_212.vir_19	g_212	NZ_WABT01000055.1	GCF_016107025.1_ASM1610702v1	P. parmentieri	NY1712A	NZ_WABT01000055.1	NA	NA	N	11196	No terminal repeats	Viruses;Duplodnaviria;Heunggongvirae;Uroviricota;Caudoviricetes	0.9939	0.0019	1	8.0107	11	11196	No	14	2	1	High-quality	High-quality	93.74	AAI-based (medium-confidence)	0	1	NA	NA	NA	0
g_212.vir_20	g_212	NZ_WABT01000044.1|provirus_29_10230	GCF_016107025.1_ASM1610702v1	P. parmentieri	NY1712A	NZ_WABT01000044.1	29	7744	Y	7716	Provirus	Viruses;Duplodnaviria;Heunggongvirae;Uroviricota;Caudoviricetes	0.9932	0.0021	0	6.729	11	10202	Yes	8	4	2	Low-quality	Genome-fragment	18.09	AAI-based (medium-confidence)	24.37	1	NA	viral,host	1-7716,7717-10202	1
g_212.vir_21	g_212	NZ_WABT01000062.1	GCF_016107025.1_ASM1610702v1	P. parmentieri	NY1712A	NZ_WABT01000062.1	NA	NA	N	6471	No terminal repeats	Viruses;Duplodnaviria;Heunggongvirae;Uroviricota;Caudoviricetes	0.9748	0.0032	1	5.1245	11	6471	No	9	1	0	Low-quality	Genome-fragment	4.72	HMM-based (lower-bound)	0	1	NA	NA	NA	0
g_212.vir_22	g_212	NZ_WABT01000093.1	GCF_016107025.1_ASM1610702v1	P. parmentieri	NY1712A	NZ_WABT01000093.1	NA	NA	N	2289	No terminal repeats	Viruses;Duplodnaviria;Heunggongvirae;Uroviricota;Caudoviricetes	0.7826	0.013	1	1.6752	11	2289	No	1	1	0	Low-quality	Genome-fragment	2.36	HMM-based (lower-bound)	0	1	NA	NA	NA	0
g_213.vir_1	g_213	NZ_WABU01000045.1	GCF_016107035.1_ASM1610703v1	P. parmentieri	NY1722A	NZ_WABU01000045.1	NA	NA	N	28988	No terminal repeats	Viruses;Duplodnaviria;Heunggongvirae;Uroviricota;Caudoviricetes	0.9989	0.0011	10	59.5108	11	28988	No	53	35	0	Medium-quality	Genome-fragment	61.45	AAI-based (high-confidence)	0	1	NA	NA	NA	0
g_213.vir_2	g_213	NZ_WABU01000002.1|provirus_278_31420	GCF_016107035.1_ASM1610703v1	P. parmentieri	NY1722A	NZ_WABU01000002.1	278	31420	Y	31143	Provirus	Viruses;Duplodnaviria;Heunggongvirae;Uroviricota;Caudoviricetes	0.9986	0.0012	14	57.2685	11	31143	No	43	24	0	High-quality	High-quality	100	AAI-based (high-confidence)	0	1	NA	NA	NA	0
g_213.vir_3	g_213	NZ_WABU01000011.1|provirus_141855_154389	GCF_016107035.1_ASM1610703v1	P. parmentieri	NY1722A	NZ_WABU01000011.1	141855	154389	Y	12535	Provirus	Viruses;Duplodnaviria;Heunggongvirae;Uroviricota;Caudoviricetes	0.9986	0.0013	3	15.9536	11	12535	No	14	9	0	Low-quality	Genome-fragment	26.81	AAI-based (medium-confidence)	0	1	NA	NA	NA	0
g_213.vir_4	g_213	NZ_WABU01000027.1	GCF_016107035.1_ASM1610703v1	P. parmentieri	NY1722A	NZ_WABU01000027.1	NA	NA	N	53354	No terminal repeats	Viruses;Duplodnaviria;Heunggongvirae;Uroviricota;Caudoviricetes	0.9982	0.0014	6	56.8782	11	53354	No	61	33	0	Medium-quality	Genome-fragment	81.29	AAI-based (medium-confidence)	0	1	NA	NA	NA	0
g_213.vir_5	g_213	NZ_WABU01000014.1|provirus_46283_66683	GCF_016107035.1_ASM1610703v1	P. parmentieri	NY1722A	NZ_WABU01000014.1	46283	66683	Y	20401	Provirus	Viruses;Duplodnaviria;Heunggongvirae;Uroviricota;Caudoviricetes	0.9977	0.0016	1	19.3348	11	20401	No	25	5	0	Low-quality	Genome-fragment	46.32	HMM-based (lower-bound)	0	1	NA	NA	NA	0
g_213.vir_6	g_213	NZ_WABU01000005.1|provirus_199253_215234	GCF_016107035.1_ASM1610703v1	P. parmentieri	NY1722A	NZ_WABU01000005.1	199253	215234	Y	15982	Provirus	Viruses;Duplodnaviria;Heunggongvirae;Uroviricota;Caudoviricetes	0.9939	0.0023	9	27.0985	11	15982	No	20	14	0	Low-quality	Genome-fragment	43.08	AAI-based (medium-confidence)	0	1	NA	NA	NA	0
g_213.vir_7	g_213	NZ_WABU01000092.1	GCF_016107035.1_ASM1610703v1	P. parmentieri	NY1722A	NZ_WABU01000092.1	NA	NA	N	1922	No terminal repeats	Viruses;Duplodnaviria;Heunggongvirae;Uroviricota;Caudoviricetes	0.9643	0.0071	1	2.1777	11	1922	No	3	3	0	Low-quality	Genome-fragment	4.4	AAI-based (medium-confidence)	0	1	NA	NA	NA	0
g_214.vir_1	g_214	NZ_CP065031.1|provirus_4036690_4085745	GCF_003990515.2_ASM399051v2	P. brasiliense	F126	NZ_CP065031.1	4036690	4085745	Y	49056	Provirus	Viruses;Duplodnaviria;Heunggongvirae;Uroviricota;Caudoviricetes	0.9988	0.0012	10	70.5538	11	49056	No	64	38	2	High-quality	High-quality	100	AAI-based (high-confidence)	0	1	NA	NA	NA	0
g_214.vir_2	g_214	NZ_CP065031.1|provirus_4277460_4309111	GCF_003990515.2_ASM399051v2	P. brasiliense	F126	NZ_CP065031.1	4277460	4309111	Y	31652	Provirus	Viruses;Duplodnaviria;Heunggongvirae;Uroviricota;Caudoviricetes	0.9985	0.0014	13	53.4714	11	31652	No	39	22	0	High-quality	High-quality	100	AAI-based (high-confidence)	0	1	NA	NA	NA	0
g_214.vir_3	g_214	NZ_CP065031.1|provirus_2862185_2877433	GCF_003990515.2_ASM399051v2	P. brasiliense	F126	NZ_CP065031.1	2862185	2877433	Y	15249	Provirus	Viruses;Duplodnaviria;Heunggongvirae;Uroviricota;Caudoviricetes	0.9984	0.0014	10	27.7409	11	15249	No	20	14	0	Low-quality	Genome-fragment	41.1	AAI-based (medium-confidence)	0	1	NA	NA	NA	0
g_215.vir_1	g_215	NZ_CP065036.1|provirus_2481582_2497523	GCF_002920045.2_ASM292004v2	P. parmentieri	PB20	NZ_CP065036.1	2481582	2497523	Y	15942	Provirus	Viruses;Duplodnaviria;Heunggongvirae;Uroviricota;Caudoviricetes	0.9985	0.0015	9	27.0985	11	15942	No	20	14	0	Low-quality	Genome-fragment	42.97	AAI-based (medium-confidence)	0	1	NA	NA	NA	0
g_215.vir_2	g_215	NZ_CP065036.1|provirus_4719754_4733786	GCF_002920045.2_ASM292004v2	P. parmentieri	PB20	NZ_CP065036.1	4719754	4733786	Y	14033	Provirus	Viruses;Duplodnaviria;Heunggongvirae;Uroviricota;Caudoviricetes	0.9976	0.002	8	21.6203	11	14033	No	22	10	0	Low-quality	Genome-fragment	19.83	HMM-based (lower-bound)	0	1	NA	NA	NA	0
g_216.vir_1	g_216	NZ_CP065030.1|provirus_1825055_1841579	GCF_002921235.2_ASM292123v2	P. versatile	F131	NZ_CP065030.1	1825055	1841579	Y	16525	Provirus	Viruses;Duplodnaviria;Heunggongvirae;Uroviricota;Caudoviricetes	0.9943	0.0057	10	27.1504	11	16525	No	21	14	0	Low-quality	Genome-fragment	44.54	AAI-based (medium-confidence)	0	1	NA	NA	NA	0
g_217.vir_1	g_217	NZ_AOBW01000008.1|provirus_36438_72570	GCF_015709085.1_ASM1570908v1	P. aroidearum	PCCS1	NZ_AOBW01000008.1	36438	63924	Y	27487	Provirus	Viruses;Duplodnaviria;Heunggongvirae;Uroviricota;Caudoviricetes	0.9978	0.0022	11	46.5205	11	36133	Yes	39	19	5	Medium-quality	Genome-fragment	89.27	AAI-based (high-confidence)	23.93	1	NA	viral,host	1-27487,27488-36133	1
g_217.vir_2	g_217	NZ_AOBW01000010.1|provirus_35529_50071	GCF_015709085.1_ASM1570908v1	P. aroidearum	PCCS1	NZ_AOBW01000010.1	35529	50071	Y	14543	Provirus	Viruses;Duplodnaviria;Heunggongvirae;Uroviricota;Caudoviricetes	0.9966	0.0028	10	27.5357	11	14543	No	20	14	0	Low-quality	Genome-fragment	39.2	AAI-based (medium-confidence)	0	1	NA	NA	NA	0
g_217.vir_3	g_217	NZ_AOBW01000011.1|provirus_66888_96317	GCF_015709085.1_ASM1570908v1	P. aroidearum	PCCS1	NZ_AOBW01000011.1	66888	96317	Y	29430	Provirus	Viruses;Duplodnaviria;Heunggongvirae;Uroviricota;Caudoviricetes	0.9966	0.003	7	25.1676	11	29430	No	34	14	1	Medium-quality	Genome-fragment	87.81	AAI-based (medium-confidence)	0	1	NA	NA	NA	0
g_217.vir_4	g_217	NZ_AOBW01000026.1	GCF_015709085.1_ASM1570908v1	P. aroidearum	PCCS1	NZ_AOBW01000026.1	NA	NA	N	3281	ITR	Viruses;Duplodnaviria;Heunggongvirae;Uroviricota;Caudoviricetes	0.9665	0.0106	1	3.9306	11	3281	No	4	3	0	Low-quality	Genome-fragment	1.52	HMM-based (lower-bound)	0	1.01	low-confidence ITR	NA	NA	0
g_217.vir_5	g_217	NZ_AOBW01000024.1	GCF_015709085.1_ASM1570908v1	P. aroidearum	PCCS1	NZ_AOBW01000024.1	NA	NA	N	9387	No terminal repeats	Viruses;Duplodnaviria;Heunggongvirae;Uroviricota;Caudoviricetes	0.9523	0.018	0	1.6198	11	9387	No	6	1	2	Low-quality	Genome-fragment	3.79	HMM-based (lower-bound)	0	1	NA	NA	NA	0
g_218.vir_1	g_218	NZ_CP063773.1|provirus_21902_51885	GCF_015277635.1_ASM1527763v1	P. aroidearum	PCCS1	NZ_CP063773.1	21902	51885	Y	29984	Provirus	Viruses;Duplodnaviria;Heunggongvirae;Uroviricota;Caudoviricetes	0.9984	0.0016	11	47.4958	11	29984	No	33	19	0	High-quality	High-quality	97.37	AAI-based (high-confidence)	0	1	NA	NA	NA	0
g_218.vir_2	g_218	NZ_CP063773.1|provirus_3327867_3357296	GCF_015277635.1_ASM1527763v1	P. aroidearum	PCCS1	NZ_CP063773.1	3327867	3357296	Y	29430	Provirus	Viruses;Duplodnaviria;Heunggongvirae;Uroviricota;Caudoviricetes	0.9966	0.0025	7	25.1676	11	29430	No	34	14	1	Medium-quality	Genome-fragment	87.81	AAI-based (medium-confidence)	0	1	NA	NA	NA	0
g_218.vir_3	g_218	NZ_CP063773.1|provirus_3243208_3261629	GCF_015277635.1_ASM1527763v1	P. aroidearum	PCCS1	NZ_CP063773.1	3243208	3261629	Y	18422	Provirus	Viruses;Duplodnaviria;Heunggongvirae;Uroviricota;Caudoviricetes	0.9963	0.0029	11	30.295	11	18422	No	24	16	0	Low-quality	Genome-fragment	49.65	AAI-based (medium-confidence)	0	1	NA	NA	NA	0
g_219.vir_1	g_219	NZ_JACYTL010000022.1|provirus_75537_89703	GCF_014946905.1_ASM1494690v1	P. quasiaquaticum	FL63-S17	NZ_JACYTL010000022.1	75537	89703	Y	14167	Provirus	Viruses;Duplodnaviria;Heunggongvirae;Uroviricota;Caudoviricetes	0.9986	0.0014	10	27.5357	11	14167	No	19	14	0	Low-quality	Genome-fragment	38.19	AAI-based (medium-confidence)	0	1	NA	NA	NA	0
g_219.vir_2	g_219	NZ_JACYTL010000038.1	GCF_014946905.1_ASM1494690v1	P. quasiaquaticum	FL63-S17	NZ_JACYTL010000038.1	NA	NA	N	3337	ITR	Viruses;Duplodnaviria;Heunggongvirae;Uroviricota;Caudoviricetes	0.9697	0.0158	2	4.9673	11	3337	No	4	4	0	Low-quality	Genome-fragment	1.86	HMM-based (lower-bound)	0	1.06	low-confidence ITR	NA	NA	0
g_220.vir_1	g_220	NZ_JACYTM010000037.1|provirus_75527_89693	GCF_014946865.1_ASM1494686v1	P. quasiaquaticum	FL60-S17	NZ_JACYTM010000037.1	75527	89693	Y	14167	Provirus	Viruses;Duplodnaviria;Heunggongvirae;Uroviricota;Caudoviricetes	0.9986	0.0014	10	27.5357	11	14167	No	19	14	0	Low-quality	Genome-fragment	38.19	AAI-based (medium-confidence)	0	1	NA	NA	NA	0
g_220.vir_2	g_220	NZ_JACYTM010000042.1	GCF_014946865.1_ASM1494686v1	P. quasiaquaticum	FL60-S17	NZ_JACYTM010000042.1	NA	NA	N	3335	No terminal repeats	Viruses;Duplodnaviria;Heunggongvirae;Uroviricota;Caudoviricetes	0.9703	0.0155	2	4.9673	11	3335	No	4	4	0	Low-quality	Genome-fragment	1.86	HMM-based (lower-bound)	0	1.06	low-confidence ITR	NA	NA	0
g_221.vir_1	g_221	NZ_JACYTK010000001.1|provirus_309579_358561	GCF_014946835.1_ASM1494683v1	P. quasiaquaticum	A535-S3-A17	NZ_JACYTK010000001.1	309579	358561	Y	48983	Provirus	Viruses;Duplodnaviria;Heunggongvirae;Uroviricota;Caudoviricetes	0.9985	0.0015	8	70.0792	11	48983	No	68	34	2	High-quality	High-quality	100	AAI-based (high-confidence)	0	1	NA	NA	NA	0
g_221.vir_2	g_221	NZ_JACYTK010000023.1|provirus_84297_126511	GCF_014946835.1_ASM1494683v1	P. quasiaquaticum	A535-S3-A17	NZ_JACYTK010000023.1	84297	118860	Y	34564	Provirus	Viruses;Duplodnaviria;Heunggongvirae;Uroviricota;Caudoviricetes	0.9983	0.0016	12	54.5991	11	42215	Yes	52	32	7	Medium-quality	Genome-fragment	88.26	AAI-based (high-confidence)	18.12	1	NA	viral,host	1-34564,34565-42215	1
g_221.vir_3	g_221	NZ_JACYTK010000010.1|provirus_221567_237763	GCF_014946835.1_ASM1494683v1	P. quasiaquaticum	A535-S3-A17	NZ_JACYTK010000010.1	221567	237763	Y	16197	Provirus	Viruses;Duplodnaviria;Heunggongvirae;Uroviricota;Caudoviricetes	0.9979	0.0018	10	27.3556	11	16197	No	21	14	0	Low-quality	Genome-fragment	43.66	AAI-based (medium-confidence)	0	1	NA	NA	NA	0
g_221.vir_4	g_221	NZ_JACYTK010000008.1|provirus_87789_97387	GCF_014946835.1_ASM1494683v1	P. quasiaquaticum	A535-S3-A17	NZ_JACYTK010000008.1	87789	97387	Y	9599	Provirus	Viruses;Duplodnaviria;Heunggongvirae;Uroviricota;Caudoviricetes	0.9966	0.0022	1	9.8609	11	9599	No	12	3	0	Low-quality	Genome-fragment	25.79	AAI-based (medium-confidence)	0	1	NA	NA	NA	0
g_222.vir_1	g_222	NZ_JACYTI010000005.1|provirus_277034_325930	GCF_014946845.1_ASM1494684v1	P. quasiaquaticum	A411-S4-F17	NZ_JACYTI010000005.1	277034	325930	Y	48897	Provirus	Viruses;Duplodnaviria;Heunggongvirae;Uroviricota;Caudoviricetes	0.9985	0.0015	8	71.3359	11	48897	No	70	34	2	High-quality	High-quality	100	AAI-based (high-confidence)	0	1	NA	NA	NA	0
g_222.vir_2	g_222	NZ_JACYTI010000001.1|provirus_121687_137883	GCF_014946845.1_ASM1494684v1	P. quasiaquaticum	A411-S4-F17	NZ_JACYTI010000001.1	121687	137883	Y	16197	Provirus	Viruses;Duplodnaviria;Heunggongvirae;Uroviricota;Caudoviricetes	0.9982	0.0017	10	27.3556	11	16197	No	21	14	0	Low-quality	Genome-fragment	43.66	AAI-based (medium-confidence)	0	1	NA	NA	NA	0
g_222.vir_3	g_222	NZ_JACYTI010000011.1|provirus_152235_161833	GCF_014946845.1_ASM1494684v1	P. quasiaquaticum	A411-S4-F17	NZ_JACYTI010000011.1	152235	161833	Y	9599	Provirus	Viruses;Duplodnaviria;Heunggongvirae;Uroviricota;Caudoviricetes	0.9976	0.0019	1	9.8609	11	9599	No	12	3	0	Low-quality	Genome-fragment	25.79	AAI-based (medium-confidence)	0	1	NA	NA	NA	0
g_222.vir_4	g_222	NZ_JACYTI010000005.1|provirus_26324_34893	GCF_014946845.1_ASM1494684v1	P. quasiaquaticum	A411-S4-F17	NZ_JACYTI010000005.1	26324	34893	Y	8570	Provirus	Viruses;Duplodnaviria;Heunggongvirae;Uroviricota;Caudoviricetes	0.9956	0.0025	0	7.8723	11	8570	No	10	0	0	Low-quality	Genome-fragment	22.8	AAI-based (medium-confidence)	0	1	no viral genes detected	NA	NA	0
g_223.vir_1	g_223	NZ_JACYTG010000038.1|provirus_3_14172	GCF_014946805.1_ASM1494680v1	P. quasiaquaticum	A113-S21-F16	NZ_JACYTG010000038.1	3	14172	Y	14170	Provirus	Viruses;Duplodnaviria;Heunggongvirae;Uroviricota;Caudoviricetes	0.9985	0.0015	10	27.5357	11	14170	No	19	14	0	Low-quality	Genome-fragment	38.19	AAI-based (medium-confidence)	0	1	NA	NA	NA	0
g_223.vir_2	g_223	NZ_JACYTG010000015.1|provirus_17091_68986	GCF_014946805.1_ASM1494680v1	P. quasiaquaticum	A113-S21-F16	NZ_JACYTG010000015.1	17091	68986	Y	51896	Provirus	Viruses;Duplodnaviria;Heunggongvirae;Uroviricota;Caudoviricetes	0.9985	0.0015	10	75.6079	11	51896	No	70	40	2	High-quality	High-quality	100	AAI-based (high-confidence)	0	1	NA	NA	NA	0
g_223.vir_3	g_223	NZ_JACYTG010000004.1|provirus_297745_315770	GCF_014946805.1_ASM1494680v1	P. quasiaquaticum	A113-S21-F16	NZ_JACYTG010000004.1	297745	315770	Y	18026	Provirus	Viruses;Duplodnaviria;Heunggongvirae;Uroviricota;Caudoviricetes	0.9371	0.022	2	6.7937	11	18026	No	22	0	5	Low-quality	Genome-fragment	43.42	AAI-based (medium-confidence)	0	1	no viral genes detected	NA	NA	0
g_223.vir_4	g_223	NZ_JACYTG010000064.1	GCF_014946805.1_ASM1494680v1	P. quasiaquaticum	A113-S21-F16	NZ_JACYTG010000064.1	NA	NA	N	3343	ITR	Viruses;Duplodnaviria;Heunggongvirae;Uroviricota;Caudoviricetes	0.807	0.0647	2	4.9673	11	3343	No	4	4	0	Low-quality	Genome-fragment	1.86	HMM-based (lower-bound)	0	1.06	low-confidence ITR	NA	NA	0
g_224.vir_1	g_224	NZ_LGYR01000115.1	GCF_014604455.1_ASM1460445v1	P. versatile	Ecc15	NZ_LGYR01000115.1	NA	NA	N	4953	No terminal repeats	Viruses;Duplodnaviria;Heunggongvirae;Uroviricota;Caudoviricetes	0.9989	0.0011	1	4.4814	11	4953	No	3	3	0	Low-quality	Genome-fragment	7.65	AAI-based (high-confidence)	0	1	NA	NA	NA	0
g_224.vir_2	g_224	NZ_LGYR01000118.1	GCF_014604455.1_ASM1460445v1	P. versatile	Ecc15	NZ_LGYR01000118.1	NA	NA	N	6008	No terminal repeats	Viruses;Duplodnaviria;Heunggongvirae;Uroviricota;Caudoviricetes	0.9986	0.0013	2	7.5986	11	6008	No	7	4	0	Low-quality	Genome-fragment	12.04	AAI-based (medium-confidence)	0	1	NA	NA	NA	0
g_224.vir_3	g_224	NZ_LGYR01000018.1|provirus_34432_74634	GCF_014604455.1_ASM1460445v1	P. versatile	Ecc15	NZ_LGYR01000018.1	34432	69825	Y	35394	Provirus	Viruses;Duplodnaviria;Heunggongvirae;Uroviricota;Caudoviricetes	0.9979	0.0016	13	46.4687	11	40203	Yes	49	26	4	Medium-quality	Genome-fragment	78.56	AAI-based (high-confidence)	11.96	1	NA	viral,host	1-35394,35395-40203	1
g_224.vir_4	g_224	NZ_LGYR01000053.1|provirus_72350_90504	GCF_014604455.1_ASM1460445v1	P. versatile	Ecc15	NZ_LGYR01000053.1	72350	90504	Y	18155	Provirus	Viruses;Duplodnaviria;Heunggongvirae;Uroviricota;Caudoviricetes	0.9966	0.002	10	29.9162	11	18155	No	24	16	0	Low-quality	Genome-fragment	48.93	AAI-based (medium-confidence)	0	1	NA	NA	NA	0
g_224.vir_5	g_224	NZ_LGYR01000112.1	GCF_014604455.1_ASM1460445v1	P. versatile	Ecc15	NZ_LGYR01000112.1	NA	NA	N	6933	No terminal repeats	Viruses;Duplodnaviria;Heunggongvirae;Uroviricota;Caudoviricetes	0.9959	0.0024	0	7.6807	11	6933	No	10	1	0	Low-quality	Genome-fragment	15.65	AAI-based (medium-confidence)	0	1	NA	NA	NA	0
g_224.vir_6	g_224	NZ_LGYR01000002.1|provirus_3_22709	GCF_014604455.1_ASM1460445v1	P. versatile	Ecc15	NZ_LGYR01000002.1	3	22709	Y	22707	Provirus	Viruses;Duplodnaviria;Heunggongvirae;Uroviricota;Caudoviricetes	0.9953	0.0028	2	18.2766	11	22707	No	33	11	1	Low-quality	Genome-fragment	45.01	AAI-based (medium-confidence)	0	1	NA	NA	NA	0
g_225.vir_1	g_225	NZ_JACJFR010000010.1|provirus_66568_83870	GCF_014164815.1_ASM1416481v1	P. carotovorum	BL-4	NZ_JACJFR010000010.1	66568	83870	Y	17303	Provirus	Viruses;Duplodnaviria;Heunggongvirae;Uroviricota;Caudoviricetes	0.9976	0.0024	11	28.5767	11	17303	No	23	16	0	Low-quality	Genome-fragment	46.64	AAI-based (medium-confidence)	0	1	NA	NA	NA	0
g_225.vir_2	g_225	NZ_JACJFR010000001.1|provirus_861237_900414	GCF_014164815.1_ASM1416481v1	P. carotovorum	BL-4	NZ_JACJFR010000001.1	861237	897402	Y	36166	Provirus	Viruses;Duplodnaviria;Heunggongvirae;Uroviricota;Caudoviricetes	0.9971	0.0026	20	48.1488	11	39178	Yes	50	30	2	High-quality	High-quality	100	AAI-based (medium-confidence)	7.69	1	NA	viral,host	1-36166,36167-39178	1
g_226.vir_1	g_226	NZ_JACFYG010000010.1|provirus_103337_137298	GCF_014050115.1_ASM1405011v1	P. aroidearum	MY19	NZ_JACFYG010000010.1	103337	137298	Y	33962	Provirus	Viruses;Duplodnaviria;Heunggongvirae;Uroviricota;Caudoviricetes	0.9985	0.0015	19	49.8928	11	33962	No	41	28	1	High-quality	High-quality	100	AAI-based (medium-confidence)	0	1	NA	NA	NA	0
g_226.vir_2	g_226	NZ_JACFYG010000002.1|provirus_423146_462946	GCF_014050115.1_ASM1405011v1	P. aroidearum	MY19	NZ_JACFYG010000002.1	423146	458288	Y	35143	Provirus	Viruses;Duplodnaviria;Heunggongvirae;Uroviricota;Caudoviricetes	0.9982	0.0017	10	57.7194	11	39801	Yes	47	24	2	Medium-quality	Genome-fragment	78.94	AAI-based (high-confidence)	11.7	1	NA	viral,host	1-35143,35144-39801	1
g_226.vir_3	g_226	NZ_JACFYG010000017.1	GCF_014050115.1_ASM1405011v1	P. aroidearum	MY19	NZ_JACFYG010000017.1	NA	NA	N	49217	No terminal repeats	Viruses;Duplodnaviria;Heunggongvirae;Uroviricota;Caudoviricetes	0.9978	0.0018	17	58.3622	11	49217	No	63	24	0	High-quality	High-quality	96.55	AAI-based (high-confidence)	0	1	NA	NA	NA	0
g_226.vir_4	g_226	NZ_JACFYG010000005.1|provirus_244306_255656	GCF_014050115.1_ASM1405011v1	P. aroidearum	MY19	NZ_JACFYG010000005.1	244306	255656	Y	11351	Provirus	Viruses;Duplodnaviria;Heunggongvirae;Uroviricota;Caudoviricetes	0.9966	0.0022	1	8.1426	11	11351	No	14	3	1	Low-quality	Genome-fragment	31.54	HMM-based (lower-bound)	0	1	NA	NA	NA	0
g_226.vir_5	g_226	NZ_JACFYG010000001.1|provirus_36844_55294	GCF_014050115.1_ASM1405011v1	P. aroidearum	MY19	NZ_JACFYG010000001.1	36844	55294	Y	18451	Provirus	Viruses;Duplodnaviria;Heunggongvirae;Uroviricota;Caudoviricetes	0.9965	0.0025	11	30.295	11	18451	No	24	16	0	Low-quality	Genome-fragment	49.73	AAI-based (medium-confidence)	0	1	NA	NA	NA	0
g_226.vir_6	g_226	NZ_JACFYG010000001.1|provirus_74004_81107	GCF_014050115.1_ASM1405011v1	P. aroidearum	MY19	NZ_JACFYG010000001.1	74004	81107	Y	7104	Provirus	Viruses;Duplodnaviria;Heunggongvirae;Uroviricota;Caudoviricetes	0.9959	0.0028	0	7.8723	11	7104	No	8	0	0	Low-quality	Genome-fragment	19.04	AAI-based (medium-confidence)	0	1	no viral genes detected	NA	NA	0
g_227.vir_1	g_227	NZ_JACFXZ010000005.1|provirus_93778_127542	GCF_014042225.1_ASM1404222v1	P. aroidearum	KC20	NZ_JACFXZ010000005.1	93778	127542	Y	33765	Provirus	Viruses;Duplodnaviria;Heunggongvirae;Uroviricota;Caudoviricetes	0.9986	0.0014	13	50.6196	11	33765	No	47	32	0	High-quality	High-quality	95.58	AAI-based (high-confidence)	0	1	NA	NA	NA	0
g_227.vir_2	g_227	NZ_JACFXZ010000007.1|provirus_134253_151071	GCF_014042225.1_ASM1404222v1	P. aroidearum	KC20	NZ_JACFXZ010000007.1	134253	151071	Y	16819	Provirus	Viruses;Duplodnaviria;Heunggongvirae;Uroviricota;Caudoviricetes	0.9981	0.0016	1	17.3649	11	16819	No	17	5	0	Low-quality	Genome-fragment	42.12	AAI-based (high-confidence)	0	1	NA	NA	NA	0
g_227.vir_3	g_227	NZ_JACFXZ010000002.1|provirus_452317_522235	GCF_014042225.1_ASM1404222v1	P. aroidearum	KC20	NZ_JACFXZ010000002.1	452317	522235	Y	69919	Provirus	Viruses;Duplodnaviria;Heunggongvirae;Uroviricota;Caudoviricetes	0.9977	0.0019	11	68.1629	11	69919	No	92	39	7	High-quality	High-quality	100	AAI-based (high-confidence)	0	1	contig >1.5x longer than expected genome length	NA	NA	0
g_227.vir_4	g_227	NZ_JACFXZ010000001.1|provirus_806544_824947	GCF_014042225.1_ASM1404222v1	P. aroidearum	KC20	NZ_JACFXZ010000001.1	806544	824947	Y	18404	Provirus	Viruses;Duplodnaviria;Heunggongvirae;Uroviricota;Caudoviricetes	0.9967	0.0022	11	30.5002	11	18404	No	24	16	0	Low-quality	Genome-fragment	49.6	AAI-based (medium-confidence)	0	1	NA	NA	NA	0
g_227.vir_5	g_227	NZ_JACFXZ010000003.1|provirus_124359_141336	GCF_014042225.1_ASM1404222v1	P. aroidearum	KC20	NZ_JACFXZ010000003.1	124359	141336	Y	16978	Provirus	Viruses;Duplodnaviria;Heunggongvirae;Uroviricota;Caudoviricetes	0.9954	0.0027	1	14.2426	11	16978	No	27	5	0	Low-quality	Genome-fragment	30.64	HMM-based (lower-bound)	0	1	NA	NA	NA	0
g_227.vir_6	g_227	NZ_JACFXZ010000001.1|provirus_843410_850320	GCF_014042225.1_ASM1404222v1	P. aroidearum	KC20	NZ_JACFXZ010000001.1	843410	850320	Y	6911	Provirus	Viruses;Duplodnaviria;Heunggongvirae;Uroviricota;Caudoviricetes	0.9953	0.003	0	7.8723	11	6911	No	7	0	0	Low-quality	Genome-fragment	18.42	AAI-based (medium-confidence)	0	1	no viral genes detected	NA	NA	0
g_227.vir_7	g_227	NZ_JACFXZ010000003.1|provirus_501411_518007	GCF_014042225.1_ASM1404222v1	P. aroidearum	KC20	NZ_JACFXZ010000003.1	501411	518007	Y	16597	Provirus	Viruses;Duplodnaviria;Heunggongvirae;Uroviricota;Caudoviricetes	0.994	0.0034	1	9.2826	11	16597	No	24	4	1	Low-quality	Genome-fragment	29.99	HMM-based (lower-bound)	0	1	NA	NA	NA	0
g_228.vir_1	g_228	NZ_JACERM010000013.1|provirus_142482_176240	GCF_013913645.1_ASM1391364v1	P. aroidearum	MY18	NZ_JACERM010000013.1	142482	176240	Y	33759	Provirus	Viruses;Duplodnaviria;Heunggongvirae;Uroviricota;Caudoviricetes	0.9983	0.0017	23	48.8436	11	33759	No	42	31	0	High-quality	High-quality	100	AAI-based (high-confidence)	0	1	NA	NA	NA	0
g_228.vir_2	g_228	NZ_JACERM010000001.1|provirus_379018_408198	GCF_013913645.1_ASM1391364v1	P. aroidearum	MY18	NZ_JACERM010000001.1	379018	408198	Y	29181	Provirus	Viruses;Duplodnaviria;Heunggongvirae;Uroviricota;Caudoviricetes	0.9981	0.0018	16	46.2515	11	29181	No	42	27	1	Medium-quality	Genome-fragment	87.11	AAI-based (medium-confidence)	0	1	NA	NA	NA	0
g_228.vir_3	g_228	NZ_JACERM010000005.1|provirus_253694_269917	GCF_013913645.1_ASM1391364v1	P. aroidearum	MY18	NZ_JACERM010000005.1	253694	269917	Y	16224	Provirus	Viruses;Duplodnaviria;Heunggongvirae;Uroviricota;Caudoviricetes	0.995	0.0029	10	27.1504	11	16224	No	20	14	0	Low-quality	Genome-fragment	43.73	AAI-based (medium-confidence)	0	1	NA	NA	NA	0
g_228.vir_4	g_228	NZ_JACERM010000001.1|provirus_854451_867163	GCF_013913645.1_ASM1391364v1	P. aroidearum	MY18	NZ_JACERM010000001.1	854451	867163	Y	12713	Provirus	Viruses;Duplodnaviria;Heunggongvirae;Uroviricota;Caudoviricetes	0.9909	0.0044	1	8.3662	11	12713	No	18	5	1	Low-quality	Genome-fragment	17.88	HMM-based (lower-bound)	0	1	NA	NA	NA	0
g_229.vir_1	g_229	NZ_JACERK010000001.1|provirus_223040_253919	GCF_013913595.1_ASM1391359v1	P. aroidearum	MY10	NZ_JACERK010000001.1	223040	253919	Y	30880	Provirus	Viruses;Duplodnaviria;Heunggongvirae;Uroviricota;Caudoviricetes	0.9988	0.0012	18	47.0736	11	30880	No	38	26	0	High-quality	High-quality	92.07	AAI-based (high-confidence)	0	1	NA	NA	NA	0
g_229.vir_2	g_229	NZ_JACERK010000002.1|provirus_378925_417366	GCF_013913595.1_ASM1391359v1	P. aroidearum	MY10	NZ_JACERK010000002.1	378925	417366	Y	38442	Provirus	Viruses;Duplodnaviria;Heunggongvirae;Uroviricota;Caudoviricetes	0.9987	0.0013	10	57.7194	11	38442	No	47	24	0	Medium-quality	Genome-fragment	86.35	AAI-based (high-confidence)	0	1	NA	NA	NA	0
g_229.vir_3	g_229	NZ_JACERK010000007.1|provirus_26875_62833	GCF_013913595.1_ASM1391359v1	P. aroidearum	MY10	NZ_JACERK010000007.1	26875	62833	Y	35959	Provirus	Viruses;Duplodnaviria;Heunggongvirae;Uroviricota;Caudoviricetes	0.9985	0.0014	20	59.4828	11	35959	No	52	30	0	High-quality	High-quality	96.95	AAI-based (high-confidence)	0	1	NA	NA	NA	0
g_229.vir_4	g_229	NZ_JACERK010000017.1	GCF_013913595.1_ASM1391359v1	P. aroidearum	MY10	NZ_JACERK010000017.1	NA	NA	N	49194	No terminal repeats	Viruses;Duplodnaviria;Heunggongvirae;Uroviricota;Caudoviricetes	0.998	0.0015	17	58.3622	11	49194	No	62	24	0	High-quality	High-quality	96.54	AAI-based (high-confidence)	0	1	NA	NA	NA	0
g_229.vir_5	g_229	NZ_JACERK010000005.1|provirus_244306_255656	GCF_013913595.1_ASM1391359v1	P. aroidearum	MY10	NZ_JACERK010000005.1	244306	255656	Y	11351	Provirus	Viruses;Duplodnaviria;Heunggongvirae;Uroviricota;Caudoviricetes	0.9966	0.0019	1	8.1426	11	11351	No	14	3	1	Low-quality	Genome-fragment	31.54	HMM-based (lower-bound)	0	1	NA	NA	NA	0
g_229.vir_6	g_229	NZ_JACERK010000001.1|provirus_36844_55294	GCF_013913595.1_ASM1391359v1	P. aroidearum	MY10	NZ_JACERK010000001.1	36844	55294	Y	18451	Provirus	Viruses;Duplodnaviria;Heunggongvirae;Uroviricota;Caudoviricetes	0.9964	0.0022	11	30.295	11	18451	No	24	16	0	Low-quality	Genome-fragment	49.73	AAI-based (medium-confidence)	0	1	NA	NA	NA	0
g_230.vir_1	g_230	NZ_JACERJ010000001.1|provirus_92446_142452	GCF_013913605.1_ASM1391360v1	P. aroidearum	MY7	NZ_JACERJ010000001.1	92446	142452	Y	50007	Provirus	Viruses;Duplodnaviria;Heunggongvirae;Uroviricota;Caudoviricetes	0.9987	0.0013	11	70.9843	11	50007	No	66	38	2	High-quality	High-quality	100	AAI-based (high-confidence)	0	1	NA	NA	NA	0
g_230.vir_2	g_230	NZ_JACERJ010000002.1|provirus_34752_74705	GCF_013913605.1_ASM1391360v1	P. aroidearum	MY7	NZ_JACERJ010000002.1	39381	74705	Y	35325	Provirus	Viruses;Duplodnaviria;Heunggongvirae;Uroviricota;Caudoviricetes	0.9987	0.0013	13	60.1717	11	39954	Yes	49	25	3	Medium-quality	Genome-fragment	84.4	AAI-based (high-confidence)	11.59	1.01	NA	host,viral	1-4629,4630-39954	1
g_230.vir_3	g_230	NZ_JACERJ010000001.1|provirus_402894_421298	GCF_013913605.1_ASM1391360v1	P. aroidearum	MY7	NZ_JACERJ010000001.1	402894	421298	Y	18405	Provirus	Viruses;Duplodnaviria;Heunggongvirae;Uroviricota;Caudoviricetes	0.9962	0.0021	11	30.5002	11	18405	No	24	16	0	Low-quality	Genome-fragment	49.61	AAI-based (medium-confidence)	0	1	NA	NA	NA	0
g_231.vir_1	g_231	NZ_JACERL010000017.1|provirus_36844_51338	GCF_013913585.1_ASM1391358v1	P. aroidearum	MY11	NZ_JACERL010000017.1	36844	51338	Y	14495	Provirus	Viruses;Duplodnaviria;Heunggongvirae;Uroviricota;Caudoviricetes	0.9987	0.0013	10	27.5357	11	14495	No	20	14	0	Low-quality	Genome-fragment	39.07	AAI-based (medium-confidence)	0	1	NA	NA	NA	0
g_231.vir_2	g_231	NZ_JACERL010000010.1|provirus_58850_92811	GCF_013913585.1_ASM1391358v1	P. aroidearum	MY11	NZ_JACERL010000010.1	58850	92811	Y	33962	Provirus	Viruses;Duplodnaviria;Heunggongvirae;Uroviricota;Caudoviricetes	0.9985	0.0014	19	49.8928	11	33962	No	41	28	1	High-quality	High-quality	100	AAI-based (medium-confidence)	0	1	NA	NA	NA	0
g_231.vir_3	g_231	NZ_JACERL010000002.1|provirus_778495_785598	GCF_013913585.1_ASM1391358v1	P. aroidearum	MY11	NZ_JACERL010000002.1	778495	785598	Y	7104	Provirus	Viruses;Duplodnaviria;Heunggongvirae;Uroviricota;Caudoviricetes	0.9973	0.0019	0	7.8723	11	7104	No	8	0	0	Low-quality	Genome-fragment	19.04	AAI-based (medium-confidence)	0	1	no viral genes detected	NA	NA	0
g_231.vir_4	g_231	NZ_JACERL010000005.1|provirus_244306_255656	GCF_013913585.1_ASM1391358v1	P. aroidearum	MY11	NZ_JACERL010000005.1	244306	255656	Y	11351	Provirus	Viruses;Duplodnaviria;Heunggongvirae;Uroviricota;Caudoviricetes	0.9966	0.0022	1	8.1426	11	11351	No	14	3	1	Low-quality	Genome-fragment	31.54	HMM-based (lower-bound)	0	1	NA	NA	NA	0
g_231.vir_5	g_231	NZ_JACERL010000026.1	GCF_013913585.1_ASM1391358v1	P. aroidearum	MY11	NZ_JACERL010000026.1	NA	NA	N	3298	No terminal repeats	Viruses;Duplodnaviria;Heunggongvirae;Uroviricota;Caudoviricetes	0.8147	0.0388	1	3.9306	11	3298	No	4	3	0	Low-quality	Genome-fragment	1.53	HMM-based (lower-bound)	0	1	NA	NA	NA	0
g_232.vir_1	g_232	NZ_JACERI010000001.1|provirus_223040_253919	GCF_013913555.1_ASM1391355v1	P. aroidearum	MY2	NZ_JACERI010000001.1	223040	253919	Y	30880	Provirus	Viruses;Duplodnaviria;Heunggongvirae;Uroviricota;Caudoviricetes	0.9988	0.0012	18	47.0736	11	30880	No	38	26	0	High-quality	High-quality	92.07	AAI-based (high-confidence)	0	1	NA	NA	NA	0
g_232.vir_2	g_232	NZ_JACERI010000001.1|provirus_1294610_1333051	GCF_013913555.1_ASM1391355v1	P. aroidearum	MY2	NZ_JACERI010000001.1	1294610	1333051	Y	38442	Provirus	Viruses;Duplodnaviria;Heunggongvirae;Uroviricota;Caudoviricetes	0.9987	0.0013	10	57.7194	11	38442	No	47	24	0	Medium-quality	Genome-fragment	86.35	AAI-based (high-confidence)	0	1	NA	NA	NA	0
g_232.vir_3	g_232	NZ_JACERI010000006.1|provirus_26875_62833	GCF_013913555.1_ASM1391355v1	P. aroidearum	MY2	NZ_JACERI010000006.1	26875	62833	Y	35959	Provirus	Viruses;Duplodnaviria;Heunggongvirae;Uroviricota;Caudoviricetes	0.9985	0.0013	20	59.4828	11	35959	No	51	30	0	High-quality	High-quality	96.95	AAI-based (high-confidence)	0	1	NA	NA	NA	0
g_232.vir_4	g_232	NZ_JACERI010000001.1|provirus_36844_55294	GCF_013913555.1_ASM1391355v1	P. aroidearum	MY2	NZ_JACERI010000001.1	36844	55294	Y	18451	Provirus	Viruses;Duplodnaviria;Heunggongvirae;Uroviricota;Caudoviricetes	0.9964	0.0019	11	30.295	11	18451	No	24	16	0	Low-quality	Genome-fragment	49.73	AAI-based (medium-confidence)	0	1	NA	NA	NA	0
g_232.vir_5	g_232	NZ_JACERI010000004.1|provirus_100086_111436	GCF_013913555.1_ASM1391355v1	P. aroidearum	MY2	NZ_JACERI010000004.1	100086	111436	Y	11351	Provirus	Viruses;Duplodnaviria;Heunggongvirae;Uroviricota;Caudoviricetes	0.9959	0.0023	1	8.1426	11	11351	No	14	3	1	Low-quality	Genome-fragment	31.54	HMM-based (lower-bound)	0	1	NA	NA	NA	0
g_232.vir_6	g_232	NZ_JACERI010000023.1	GCF_013913555.1_ASM1391355v1	P. aroidearum	MY2	NZ_JACERI010000023.1	NA	NA	N	3550	No terminal repeats	Viruses;Duplodnaviria;Heunggongvirae;Uroviricota;Caudoviricetes	0.7499	0.0436	0	0.9867	11	3550	No	1	0	1	Not-determined	Genome-fragment	NA	NA	0	1.23	no viral genes detected	NA	NA	0
g_233.vir_1	g_233	NZ_CP051652.1|provirus_2909442_2925612	GCF_013488025.1_ASM1348802v1	P. carotovorum	WPP14	NZ_CP051652.1	2909442	2925612	Y	16171	Provirus	Viruses;Duplodnaviria;Heunggongvirae;Uroviricota;Caudoviricetes	0.9985	0.0015	11	27.6664	11	16171	No	21	15	0	Low-quality	Genome-fragment	43.59	AAI-based (medium-confidence)	0	1	NA	NA	NA	0
g_233.vir_2	g_233	NZ_CP051652.1|provirus_1153515_1185456	GCF_013488025.1_ASM1348802v1	P. carotovorum	WPP14	NZ_CP051652.1	1153515	1185456	Y	31942	Provirus	Viruses;Duplodnaviria;Heunggongvirae;Uroviricota;Caudoviricetes	0.9984	0.0015	22	51.7262	11	31942	No	43	33	0	High-quality	High-quality	96.17	AAI-based (high-confidence)	0	1	NA	NA	NA	0
g_233.vir_3	g_233	NZ_CP051652.1|provirus_4150806_4188255	GCF_013488025.1_ASM1348802v1	P. carotovorum	WPP14	NZ_CP051652.1	4150806	4183420	Y	32615	Provirus	Viruses;Duplodnaviria;Heunggongvirae;Uroviricota;Caudoviricetes	0.998	0.0017	21	46.1486	11	37450	Yes	41	30	2	High-quality	High-quality	99.34	AAI-based (high-confidence)	12.91	1	NA	viral,host	1-32615,32616-37450	1
g_233.vir_4	g_233	NZ_CP051652.1|provirus_1711620_1757942	GCF_013488025.1_ASM1348802v1	P. carotovorum	WPP14	NZ_CP051652.1	1714060	1757942	Y	43883	Provirus	Viruses;Duplodnaviria;Heunggongvirae;Uroviricota;Caudoviricetes	0.9966	0.0021	22	42.0885	11	46323	Yes	52	31	4	High-quality	High-quality	100	AAI-based (high-confidence)	5.27	1	NA	host,viral	1-2440,2441-46323	1
g_233.vir_5	g_233	NZ_CP051652.1|provirus_2808586_2833410	GCF_013488025.1_ASM1348802v1	P. carotovorum	WPP14	NZ_CP051652.1	2808586	2833410	Y	24825	Provirus	Viruses;Duplodnaviria;Heunggongvirae;Uroviricota;Caudoviricetes	0.9965	0.0024	7	15.5549	11	24825	No	35	10	0	Low-quality	Genome-fragment	22.31	HMM-based (lower-bound)	0	1.05	NA	NA	NA	0
g_234.vir_1	g_234	NZ_JACDRW010000049.1	GCF_013450045.1_ASM1345004v1	P. odoriferum	CFBP8735	NZ_JACDRW010000049.1	NA	NA	N	13874	No terminal repeats	Viruses;Duplodnaviria;Heunggongvirae;Uroviricota;Caudoviricetes	0.9986	0.0014	2	16.1556	11	13874	No	17	8	0	Low-quality	Genome-fragment	29.71	AAI-based (high-confidence)	0	1	NA	NA	NA	0
g_234.vir_2	g_234	NZ_JACDRW010000005.1|provirus_164775_180129	GCF_013450045.1_ASM1345004v1	P. odoriferum	CFBP8735	NZ_JACDRW010000005.1	164775	180129	Y	15355	Provirus	Viruses;Duplodnaviria;Heunggongvirae;Uroviricota;Caudoviricetes	0.9982	0.0016	10	27.1504	11	15355	No	20	14	0	Low-quality	Genome-fragment	41.39	AAI-based (medium-confidence)	0	1	NA	NA	NA	0
g_234.vir_3	g_234	NZ_JACDRW010000040.1|provirus_143_15200	GCF_013450045.1_ASM1345004v1	P. odoriferum	CFBP8735	NZ_JACDRW010000040.1	143	15200	Y	15058	Provirus	Viruses;Duplodnaviria;Heunggongvirae;Uroviricota;Caudoviricetes	0.9974	0.0019	2	12.5459	11	15058	No	22	1	0	Low-quality	Genome-fragment	9.66	HMM-based (lower-bound)	0	1	NA	NA	NA	0
g_234.vir_4	g_234	NZ_JACDRW010000018.1|provirus_1_24768	GCF_013450045.1_ASM1345004v1	P. odoriferum	CFBP8735	NZ_JACDRW010000018.1	1	24768	Y	24768	Provirus	Viruses;Duplodnaviria;Heunggongvirae;Uroviricota;Caudoviricetes	0.9971	0.0022	3	26.1382	11	24768	No	37	15	1	Low-quality	Genome-fragment	37.78	AAI-based (medium-confidence)	0	1	NA	NA	NA	0
g_234.vir_5	g_234	NZ_JACDRW010000023.1|provirus_1_18281	GCF_013450045.1_ASM1345004v1	P. odoriferum	CFBP8735	NZ_JACDRW010000023.1	1	18281	Y	18281	Provirus	Viruses;Duplodnaviria;Heunggongvirae;Uroviricota;Caudoviricetes	0.9958	0.0026	0	3.1721	11	18281	No	13	3	1	Low-quality	Genome-fragment	36.35	HMM-based (lower-bound)	0	1	NA	NA	NA	0
g_234.vir_6	g_234	NZ_JACDRW010000020.1|provirus_10816_29104	GCF_013450045.1_ASM1345004v1	P. odoriferum	CFBP8735	NZ_JACDRW010000020.1	10816	29104	Y	18289	Provirus	Viruses;Duplodnaviria;Heunggongvirae;Uroviricota;Caudoviricetes	0.9901	0.0038	1	8.1883	11	18289	No	19	3	1	Low-quality	Genome-fragment	32.22	AAI-based (medium-confidence)	0	1	NA	NA	NA	0
g_235.vir_1	g_235	NZ_JACDSE010000003.1|provirus_279941_296188	GCF_013449715.1_ASM1344971v1	P. aroidearum	CFBP8737	NZ_JACDSE010000003.1	279941	296188	Y	16248	Provirus	Viruses;Duplodnaviria;Heunggongvirae;Uroviricota;Caudoviricetes	0.9984	0.0016	4	20.3694	11	16248	No	22	3	0	Medium-quality	Genome-fragment	51.06	AAI-based (medium-confidence)	0	1	NA	NA	NA	0
g_235.vir_2	g_235	NZ_JACDSE010000002.1|provirus_494533_512983	GCF_013449715.1_ASM1344971v1	P. aroidearum	CFBP8737	NZ_JACDSE010000002.1	494533	512983	Y	18451	Provirus	Viruses;Duplodnaviria;Heunggongvirae;Uroviricota;Caudoviricetes	0.9974	0.0021	11	30.5002	11	18451	No	24	16	0	Low-quality	Genome-fragment	49.77	AAI-based (medium-confidence)	0	1	NA	NA	NA	0
g_235.vir_3	g_235	NZ_JACDSE010000008.1|provirus_31438_56383	GCF_013449715.1_ASM1344971v1	P. aroidearum	CFBP8737	NZ_JACDSE010000008.1	31438	56383	Y	24946	Provirus	Viruses;Duplodnaviria;Heunggongvirae;Uroviricota;Caudoviricetes	0.9974	0.0022	7	22.1566	11	24946	No	29	13	1	Medium-quality	Genome-fragment	74.43	AAI-based (medium-confidence)	0	1	NA	NA	NA	0
g_235.vir_4	g_235	NZ_JACDSE010000004.1|provirus_236366_283570	GCF_013449715.1_ASM1344971v1	P. aroidearum	CFBP8737	NZ_JACDSE010000004.1	236366	274688	Y	38323	Provirus	Viruses;Duplodnaviria;Heunggongvirae;Uroviricota;Caudoviricetes	0.9973	0.0024	22	48.6132	11	47205	Yes	53	29	3	High-quality	High-quality	100	AAI-based (medium-confidence)	18.82	1	NA	viral,host	1-38323,38324-47205	1
g_236.vir_1	g_236	NZ_JACDSF010000012.1|provirus_42056_80521	GCF_013449685.1_ASM1344968v1	P. brasiliense	CFBP8736	NZ_JACDSF010000012.1	42056	80521	Y	38466	Provirus	Viruses;Duplodnaviria;Heunggongvirae;Uroviricota;Caudoviricetes	0.9985	0.0015	22	54.5778	11	38466	No	54	35	1	High-quality	High-quality	100	AAI-based (high-confidence)	0	1	NA	NA	NA	0
g_236.vir_2	g_236	NZ_JACDSF010000006.1|provirus_22_14980	GCF_013449685.1_ASM1344968v1	P. brasiliense	CFBP8736	NZ_JACDSF010000006.1	22	14980	Y	14959	Provirus	Viruses;Duplodnaviria;Heunggongvirae;Uroviricota;Caudoviricetes	0.9968	0.0024	1	15.9035	11	14959	No	26	3	0	Low-quality	Genome-fragment	19.46	HMM-based (lower-bound)	0	1	NA	NA	NA	0
g_237.vir_1	g_237	NZ_JACDRU010000011.1|provirus_244928_263082	GCF_013449675.1_ASM1344967v1	P. versatile	CFBP5378	NZ_JACDRU010000011.1	244928	263082	Y	18155	Provirus	Viruses;Duplodnaviria;Heunggongvirae;Uroviricota;Caudoviricetes	0.9977	0.0023	10	29.9162	11	18155	No	24	16	0	Low-quality	Genome-fragment	48.93	AAI-based (medium-confidence)	0	1	NA	NA	NA	0
g_238.vir_1	g_238	NZ_JACDRT010000009.1|provirus_79516_97160	GCF_013449655.1_ASM1344965v1	P. versatile	CFBP5669	NZ_JACDRT010000009.1	79516	97160	Y	17645	Provirus	Viruses;Duplodnaviria;Heunggongvirae;Uroviricota;Caudoviricetes	0.9982	0.0018	4	23.6875	11	17645	No	25	5	0	Low-quality	Genome-fragment	29.8	HMM-based (lower-bound)	0	1	NA	NA	NA	0
g_238.vir_2	g_238	NZ_JACDRT010000007.1|provirus_191570_208067	GCF_013449655.1_ASM1344965v1	P. versatile	CFBP5669	NZ_JACDRT010000007.1	191570	208067	Y	16498	Provirus	Viruses;Duplodnaviria;Heunggongvirae;Uroviricota;Caudoviricetes	0.9962	0.0028	10	26.6213	11	16498	No	21	14	0	Low-quality	Genome-fragment	44.44	AAI-based (medium-confidence)	0	1	NA	NA	NA	0
g_239.vir_1	g_239	NZ_JACDRS010000011.1|provirus_70320_86475	GCF_013449605.1_ASM1344960v1	P. versatile	CFBP6698	NZ_JACDRS010000011.1	70320	86475	Y	16156	Provirus	Viruses;Duplodnaviria;Heunggongvirae;Uroviricota;Caudoviricetes	0.9981	0.0019	10	27.932	11	16156	No	21	15	0	Low-quality	Genome-fragment	43.52	AAI-based (medium-confidence)	0	1	NA	NA	NA	0
g_239.vir_2	g_239	NZ_JACDRS010000017.1|provirus_26544_51787	GCF_013449605.1_ASM1344960v1	P. versatile	CFBP6698	NZ_JACDRS010000017.1	33205	51787	Y	18583	Provirus	Viruses;Duplodnaviria;Heunggongvirae;Uroviricota;Caudoviricetes	0.9972	0.0024	3	25.974	11	25244	Yes	30	5	2	Low-quality	Genome-fragment	31.39	HMM-based (lower-bound)	26.39	1	NA	host,viral	1-6661,6662-25244	1
g_239.vir_3	g_239	NZ_JACDRS010000053.1	GCF_013449605.1_ASM1344960v1	P. versatile	CFBP6698	NZ_JACDRS010000053.1	NA	NA	N	11665	No terminal repeats	Viruses;Duplodnaviria;Heunggongvirae;Uroviricota;Caudoviricetes	0.972	0.0109	0	3.031	11	11665	No	8	1	2	Low-quality	Genome-fragment	4.71	HMM-based (lower-bound)	0	1	NA	NA	NA	0
g_240.vir_1	g_240	NZ_JACDSB010000009.1|provirus_2_14425	GCF_013449535.1_ASM1344953v1	P. brasiliense	CFBP7357	NZ_JACDSB010000009.1	2	14425	Y	14424	Provirus	Viruses;Duplodnaviria;Heunggongvirae;Uroviricota;Caudoviricetes	0.9987	0.0013	10	27.7409	11	14424	No	20	14	0	Low-quality	Genome-fragment	38.88	AAI-based (medium-confidence)	0	1	NA	NA	NA	0
g_240.vir_2	g_240	NZ_JACDSB010000038.1	GCF_013449535.1_ASM1344953v1	P. brasiliense	CFBP7357	NZ_JACDSB010000038.1	NA	NA	N	3467	No terminal repeats	Viruses;Duplodnaviria;Heunggongvirae;Uroviricota;Caudoviricetes	0.9975	0.0019	2	4.9456	11	3467	No	4	4	0	Low-quality	Genome-fragment	1.93	HMM-based (lower-bound)	0	1.01	low-confidence ITR	NA	NA	0
g_240.vir_3	g_240	NZ_JACDSB010000022.1|provirus_69279_97972	GCF_013449535.1_ASM1344953v1	P. brasiliense	CFBP7357	NZ_JACDSB010000022.1	69279	97972	Y	28694	Provirus	Viruses;Duplodnaviria;Heunggongvirae;Uroviricota;Caudoviricetes	0.9973	0.0021	7	24.1846	11	28694	No	30	13	1	Medium-quality	Genome-fragment	85.61	AAI-based (medium-confidence)	0	1	NA	NA	NA	0
g_241.vir_1	g_241	NZ_JACDRY010000007.1|provirus_97320_111736	GCF_013449495.1_ASM1344949v1	P. carotovorum	CFBP6074	NZ_JACDRY010000007.1	97320	111736	Y	14417	Provirus	Viruses;Duplodnaviria;Heunggongvirae;Uroviricota;Caudoviricetes	0.9987	0.0013	10	27.5357	11	14417	No	20	14	0	Low-quality	Genome-fragment	38.86	AAI-based (medium-confidence)	0	1	NA	NA	NA	0
g_241.vir_2	g_241	NZ_JACDRY010000012.1|provirus_288070_325953	GCF_013449495.1_ASM1344949v1	P. carotovorum	CFBP6074	NZ_JACDRY010000012.1	290510	325953	Y	35444	Provirus	Viruses;Duplodnaviria;Heunggongvirae;Uroviricota;Caudoviricetes	0.998	0.0017	22	50.8814	11	37884	Yes	48	28	2	High-quality	High-quality	100	AAI-based (medium-confidence)	6.44	1	NA	host,viral	1-2440,2441-37884	1
g_241.vir_3	g_241	NZ_JACDRY010000051.1	GCF_013449495.1_ASM1344949v1	P. carotovorum	CFBP6074	NZ_JACDRY010000051.1	NA	NA	N	3596	No terminal repeats	Viruses;Duplodnaviria;Heunggongvirae;Uroviricota;Caudoviricetes	0.9842	0.0064	2	4.9456	11	3596	No	4	4	0	Low-quality	Genome-fragment	2	HMM-based (lower-bound)	0	1.01	NA	NA	NA	0
g_242.vir_1	g_242	NZ_JACDSD010000004.1|provirus_249739_265093	GCF_013449485.1_ASM1344948v1	P. brasiliense	CFBP3230	NZ_JACDSD010000004.1	249739	265093	Y	15355	Provirus	Viruses;Duplodnaviria;Heunggongvirae;Uroviricota;Caudoviricetes	0.9983	0.0017	10	26.8265	11	15355	No	20	14	0	Low-quality	Genome-fragment	41.39	AAI-based (medium-confidence)	0	1	NA	NA	NA	0
g_242.vir_2	g_242	NZ_JACDSD010000003.1|provirus_71921_88211	GCF_013449485.1_ASM1344948v1	P. brasiliense	CFBP3230	NZ_JACDSD010000003.1	71921	88211	Y	16291	Provirus	Viruses;Duplodnaviria;Heunggongvirae;Uroviricota;Caudoviricetes	0.9872	0.0073	1	10.4272	11	16291	No	22	3	0	Low-quality	Genome-fragment	47.32	AAI-based (medium-confidence)	0	1	NA	NA	NA	0
g_242.vir_3	g_242	NZ_JACDSD010000031.1	GCF_013449485.1_ASM1344948v1	P. brasiliense	CFBP3230	NZ_JACDSD010000031.1	NA	NA	N	10876	No terminal repeats	Viruses;Duplodnaviria;Heunggongvirae;Uroviricota;Caudoviricetes	0.9789	0.0119	0	3.3381	11	10876	Yes	7	1	1	Low-quality	Genome-fragment	2.06	HMM-based (lower-bound)	52.99	1	NA	viral,host	1-5113,5114-10876	1
g_243.vir_1	g_243	NZ_JACDSC010000017.1|provirus_225396_243707	GCF_013449475.1_ASM1344947v1	P. brasiliense	CFBP5381	NZ_JACDSC010000017.1	225396	243707	Y	18312	Provirus	Viruses;Duplodnaviria;Heunggongvirae;Uroviricota;Caudoviricetes	0.998	0.002	12	30.4914	11	18312	No	22	16	0	Low-quality	Genome-fragment	49.36	AAI-based (medium-confidence)	0	1	NA	NA	NA	0
g_243.vir_2	g_243	NZ_JACDSC010000038.1	GCF_013449475.1_ASM1344947v1	P. brasiliense	CFBP5381	NZ_JACDSC010000038.1	NA	NA	N	7780	No terminal repeats	Viruses;Duplodnaviria;Heunggongvirae;Uroviricota;Caudoviricetes	0.9773	0.0123	0	1.6198	11	7780	Yes	6	1	1	Low-quality	Genome-fragment	1.42	HMM-based (lower-bound)	54.87	1	NA	host,viral	1-4269,4270-7780	1
g_244.vir_1	g_244	NZ_JACDSA010000020.1|provirus_62894_77296	GCF_013449415.1_ASM1344941v1	P. carotovorum	CFBP8734	NZ_JACDSA010000020.1	62894	77296	Y	14403	Provirus	Viruses;Duplodnaviria;Heunggongvirae;Uroviricota;Caudoviricetes	0.9985	0.0015	8	20.7657	11	14403	No	24	9	0	Low-quality	Genome-fragment	20.92	HMM-based (lower-bound)	0	1	NA	NA	NA	0
g_244.vir_2	g_244	NZ_JACDSA010000015.1|provirus_63738_82391	GCF_013449415.1_ASM1344941v1	P. carotovorum	CFBP8734	NZ_JACDSA010000015.1	63738	82391	Y	18654	Provirus	Viruses;Duplodnaviria;Heunggongvirae;Uroviricota;Caudoviricetes	0.9982	0.0016	12	31.31	11	18654	No	24	17	0	Medium-quality	Genome-fragment	50.28	AAI-based (medium-confidence)	0	1	NA	NA	NA	0
g_244.vir_3	g_244	NZ_JACDSA010000001.1|provirus_242712_253679	GCF_013449415.1_ASM1344941v1	P. carotovorum	CFBP8734	NZ_JACDSA010000001.1	242712	253679	Y	10968	Provirus	Viruses;Duplodnaviria;Heunggongvirae;Uroviricota;Caudoviricetes	0.9948	0.0028	1	9.3997	11	10968	No	13	3	0	Low-quality	Genome-fragment	30.47	HMM-based (lower-bound)	0	1	NA	NA	NA	0
g_245.vir_1	g_245	NZ_JACDRV010000005.1|provirus_31_54696	GCF_013449405.1_ASM1344940v1	P. versatile	CFBP1118	NZ_JACDRV010000005.1	31	54696	Y	54666	Provirus	Viruses;Duplodnaviria;Heunggongvirae;Uroviricota;Caudoviricetes	0.9984	0.0016	7	61.9493	11	54666	No	60	33	0	Medium-quality	Genome-fragment	84.03	AAI-based (medium-confidence)	0	1	NA	NA	NA	0
g_245.vir_2	g_245	NZ_JACDRV010000035.1|provirus_23562_39852	GCF_013449405.1_ASM1344940v1	P. versatile	CFBP1118	NZ_JACDRV010000035.1	23562	39852	Y	16291	Provirus	Viruses;Duplodnaviria;Heunggongvirae;Uroviricota;Caudoviricetes	0.9939	0.0039	10	27.1504	11	16291	No	21	14	0	Low-quality	Genome-fragment	43.91	AAI-based (medium-confidence)	0	1	NA	NA	NA	0
g_246.vir_1	g_246	NZ_JACDRX010000004.1|provirus_2_18081	GCF_013449395.1_ASM1344939v1	P. carotovorum	CFBP7347	NZ_JACDRX010000004.1	2	18081	Y	18080	Provirus	Viruses;Duplodnaviria;Heunggongvirae;Uroviricota;Caudoviricetes	0.9981	0.0019	12	31.31	11	18080	No	23	17	0	Low-quality	Genome-fragment	48.73	AAI-based (medium-confidence)	0	1	NA	NA	NA	0
g_246.vir_2	g_246	NZ_JACDRX010000013.1|provirus_42100_66212	GCF_013449395.1_ASM1344939v1	P. carotovorum	CFBP7347	NZ_JACDRX010000013.1	44540	66212	Y	21673	Provirus	Viruses;Duplodnaviria;Heunggongvirae;Uroviricota;Caudoviricetes	0.9978	0.002	7	29.1515	11	24113	Yes	31	11	2	Medium-quality	Genome-fragment	65.06	AAI-based (medium-confidence)	10.12	1	NA	host,viral	1-2440,2441-24113	1
g_246.vir_3	g_246	NZ_JACDRX010000005.1|provirus_133350_160037	GCF_013449395.1_ASM1344939v1	P. carotovorum	CFBP7347	NZ_JACDRX010000005.1	133350	160037	Y	26688	Provirus	Viruses;Duplodnaviria;Heunggongvirae;Uroviricota;Caudoviricetes	0.9975	0.0022	7	20.824	11	26688	No	31	14	1	Medium-quality	Genome-fragment	79.63	AAI-based (medium-confidence)	0	1	NA	NA	NA	0
g_246.vir_4	g_246	NZ_JACDRX010000015.1|provirus_7_11600	GCF_013449395.1_ASM1344939v1	P. carotovorum	CFBP7347	NZ_JACDRX010000015.1	7	11600	Y	11594	Provirus	Viruses;Duplodnaviria;Heunggongvirae;Uroviricota;Caudoviricetes	0.9918	0.0037	1	8.1751	11	11594	No	17	2	0	Low-quality	Genome-fragment	18.48	HMM-based (lower-bound)	0	1	NA	NA	NA	0
g_247.vir_1	g_247	NZ_JACDRZ010000007.1|provirus_133695_148097	GCF_013449385.1_ASM1344938v1	P. carotovorum	CFBP1402	NZ_JACDRZ010000007.1	133695	148097	Y	14403	Provirus	Viruses;Duplodnaviria;Heunggongvirae;Uroviricota;Caudoviricetes	0.9987	0.0013	8	20.7657	11	14403	No	24	9	0	Low-quality	Genome-fragment	20.92	HMM-based (lower-bound)	0	1	NA	NA	NA	0
g_247.vir_2	g_247	NZ_JACDRZ010000001.1|provirus_674049_692734	GCF_013449385.1_ASM1344938v1	P. carotovorum	CFBP1402	NZ_JACDRZ010000001.1	674049	692734	Y	18686	Provirus	Viruses;Duplodnaviria;Heunggongvirae;Uroviricota;Caudoviricetes	0.998	0.0016	12	31.31	11	18686	No	24	17	0	Medium-quality	Genome-fragment	50.37	AAI-based (medium-confidence)	0	1	NA	NA	NA	0
g_247.vir_3	g_247	NZ_JACDRZ010000002.1|provirus_242480_253447	GCF_013449385.1_ASM1344938v1	P. carotovorum	CFBP1402	NZ_JACDRZ010000002.1	242480	253447	Y	10968	Provirus	Viruses;Duplodnaviria;Heunggongvirae;Uroviricota;Caudoviricetes	0.9948	0.0028	1	9.3997	11	10968	No	13	3	0	Low-quality	Genome-fragment	30.47	HMM-based (lower-bound)	0	1	NA	NA	NA	0
g_248.vir_1	g_248	NZ_JACDRR010000005.1|provirus_723593_739740	GCF_013449375.1_ASM1344937v1	Pectobacterium sp. CFBP8739	CFBP8739	NZ_JACDRR010000005.1	723593	739740	Y	16148	Provirus	Viruses;Duplodnaviria;Heunggongvirae;Uroviricota;Caudoviricetes	0.9986	0.0014	10	27.1504	11	16148	No	20	14	0	Low-quality	Genome-fragment	43.53	AAI-based (medium-confidence)	0	1	NA	NA	NA	0
g_249.vir_1	g_249	NZ_OANO03000014.1|provirus_69554_85477	GCF_900195295.2_Pc0416_3	P. parvum	s0416	NZ_OANO03000014.1	69554	85477	Y	15924	Provirus	Viruses;Duplodnaviria;Heunggongvirae;Uroviricota;Caudoviricetes	0.9966	0.0034	10	26.8265	11	15924	No	21	14	0	Low-quality	Genome-fragment	42.89	AAI-based (medium-confidence)	0	1	NA	NA	NA	0
g_250.vir_1	g_250	NZ_OANP03000014.1|provirus_61176_77963	GCF_900195285.2_Pc0421_3	P. parvum	s0421	NZ_OANP03000014.1	61176	77963	Y	16788	Provirus	Viruses;Duplodnaviria;Heunggongvirae;Uroviricota;Caudoviricetes	0.9962	0.0038	10	26.8265	11	16788	No	21	14	0	Low-quality	Genome-fragment	45.22	AAI-based (medium-confidence)	0	1	NA	NA	NA	0
g_251.vir_1	g_251	NZ_CABHLY010000024.1|provirus_2_13326	GCF_902167255.1_IPO1948_2	P. polaris	NA	NZ_CABHLY010000024.1	2	13326	Y	13325	Provirus	Viruses;Duplodnaviria;Heunggongvirae;Uroviricota;Caudoviricetes	0.9984	0.0016	9	25.9249	11	13325	No	19	13	0	Low-quality	Genome-fragment	35.92	AAI-based (medium-confidence)	0	1	NA	NA	NA	0
g_251.vir_2	g_251	NZ_CABHLY010000014.1|provirus_24439_48600	GCF_902167255.1_IPO1948_2	P. polaris	NA	NZ_CABHLY010000014.1	24439	48600	Y	24162	Provirus	Viruses;Duplodnaviria;Heunggongvirae;Uroviricota;Caudoviricetes	0.9964	0.0026	4	25.1555	11	24162	No	33	5	1	Low-quality	Genome-fragment	40.81	HMM-based (lower-bound)	0	1	NA	NA	NA	0
g_251.vir_3	g_251	NZ_CABHLY010000047.1	GCF_902167255.1_IPO1948_2	P. polaris	NA	NZ_CABHLY010000047.1	NA	NA	N	3501	No terminal repeats	Viruses;Duplodnaviria;Heunggongvirae;Uroviricota;Caudoviricetes	0.9303	0.025	0	0.9867	11	3501	No	1	0	1	Not-determined	Genome-fragment	NA	NA	0	1.12	no viral genes detected	NA	NA	0
g_252.vir_1	g_252	NZ_CABFUY010000014.1	GCF_902143345.1_IPO1606_1	P. polaris	NA	NZ_CABFUY010000014.1	NA	NA	N	5703	DTR	Viruses;Monodnaviria;Sangervirae;Phixviricota;Malgrandaviricetes;Petitvirales;Microviridae	0.999	0.001	3	12.028	11	5703	No	8	8	0	Complete	High-quality	100	DTR (high-confidence)	0	1.06	NA	NA	NA	0
g_252.vir_2	g_252	NZ_CABFUY010000008.1|provirus_124070_160156	GCF_902143345.1_IPO1606_1	P. polaris	NA	NZ_CABFUY010000008.1	124070	160156	Y	36087	Provirus	Viruses;Duplodnaviria;Heunggongvirae;Uroviricota;Caudoviricetes	0.9983	0.0014	12	54.2598	11	36087	No	47	29	2	High-quality	High-quality	92.14	AAI-based (medium-confidence)	0	1	NA	NA	NA	0
g_252.vir_3	g_252	NZ_CABFUY010000004.1|provirus_325032_367228	GCF_902143345.1_IPO1606_1	P. polaris	NA	NZ_CABFUY010000004.1	327472	367228	Y	39757	Provirus	Viruses;Duplodnaviria;Heunggongvirae;Uroviricota;Caudoviricetes	0.9979	0.0016	21	49.076	11	42197	Yes	52	31	3	High-quality	High-quality	100	AAI-based (high-confidence)	5.78	1	NA	host,viral	1-2440,2441-42197	1
g_252.vir_4	g_252	NZ_CABFUY010000004.1|provirus_1485741_1503988	GCF_902143345.1_IPO1606_1	P. polaris	NA	NZ_CABFUY010000004.1	1485741	1503988	Y	18248	Provirus	Viruses;Duplodnaviria;Heunggongvirae;Uroviricota;Caudoviricetes	0.9967	0.002	11	29.8489	11	18248	No	23	16	0	Low-quality	Genome-fragment	49.18	AAI-based (medium-confidence)	0	1	NA	NA	NA	0
g_253.vir_1	g_253	NZ_CABFUX010000006.1|provirus_713312_729359	GCF_902143365.1_IPO3841_1	P. polaris	NA	NZ_CABFUX010000006.1	713312	729359	Y	16048	Provirus	Viruses;Duplodnaviria;Heunggongvirae;Uroviricota;Caudoviricetes	0.9987	0.0013	12	22.6355	11	16048	No	20	17	0	Low-quality	Genome-fragment	35.88	AAI-based (medium-confidence)	0	1.01	NA	NA	NA	0
g_253.vir_2	g_253	NZ_CABFUX010000019.1|provirus_75048_80360	GCF_902143365.1_IPO3841_1	P. polaris	NA	NZ_CABFUX010000019.1	75048	80360	Y	5313	Provirus	Viruses;Duplodnaviria;Heunggongvirae;Uroviricota;Caudoviricetes	0.9982	0.0015	0	7.8231	11	5313	No	8	1	0	Low-quality	Genome-fragment	11.78	AAI-based (high-confidence)	0	1.02	NA	NA	NA	0
g_253.vir_3	g_253	NZ_CABFUX010000019.1|provirus_39783_55248	GCF_902143365.1_IPO3841_1	P. polaris	NA	NZ_CABFUX010000019.1	39783	55248	Y	15466	Provirus	Viruses;Duplodnaviria;Heunggongvirae;Uroviricota;Caudoviricetes	0.998	0.0017	9	27.38	11	15466	No	21	14	0	Low-quality	Genome-fragment	41.69	AAI-based (medium-confidence)	0	1	NA	NA	NA	0
g_253.vir_4	g_253	NZ_CABFUX010000021.1	GCF_902143365.1_IPO3841_1	P. polaris	NA	NZ_CABFUX010000021.1	NA	NA	N	17781	No terminal repeats	Viruses;Duplodnaviria;Heunggongvirae;Uroviricota;Caudoviricetes	0.998	0.0018	5	27.7492	11	17781	No	27	18	0	Low-quality	Genome-fragment	44.84	AAI-based (high-confidence)	0	1.01	NA	NA	NA	0
g_254.vir_1	g_254	NZ_CABFUV010000031.1	GCF_902143355.1_IPO3720_1	P. polaris	NA	NZ_CABFUV010000031.1	NA	NA	N	5342	No terminal repeats	Viruses;Monodnaviria;Sangervirae;Phixviricota;Malgrandaviricetes;Petitvirales;Microviridae	0.999	0.001	2	12.028	11	5342	No	8	8	0	High-quality	High-quality	90.94	AAI-based (high-confidence)	0	1	NA	NA	NA	0
g_254.vir_2	g_254	NZ_CABFUV010000008.1|provirus_503614_519245	GCF_902143355.1_IPO3720_1	P. polaris	NA	NZ_CABFUV010000008.1	503614	519245	Y	15632	Provirus	Viruses;Duplodnaviria;Heunggongvirae;Uroviricota;Caudoviricetes	0.9982	0.0014	10	27.3556	11	15632	No	20	14	0	Low-quality	Genome-fragment	42.13	AAI-based (medium-confidence)	0	1	NA	NA	NA	0
g_254.vir_3	g_254	NZ_CABFUV010000002.1|provirus_268637_277561	GCF_902143355.1_IPO3720_1	P. polaris	NA	NZ_CABFUV010000002.1	268637	277561	Y	8925	Provirus	Viruses;Duplodnaviria;Heunggongvirae;Uroviricota;Caudoviricetes	0.9915	0.0038	2	7.7577	11	8925	No	15	3	2	Low-quality	Genome-fragment	15.77	HMM-based (lower-bound)	0	1	NA	NA	NA	0
g_255.vir_1	g_255	NZ_CABFUW010000004.1|provirus_1_16179	GCF_902143335.1_IPO3842_1	P. polaris	NA	NZ_CABFUW010000004.1	1	16179	Y	16179	Provirus	Viruses;Duplodnaviria;Heunggongvirae;Uroviricota;Caudoviricetes	0.9987	0.0013	12	22.6355	11	16179	No	21	17	0	Low-quality	Genome-fragment	36.17	AAI-based (medium-confidence)	0	1.01	NA	NA	NA	0
g_255.vir_2	g_255	NZ_CABFUW010000007.1|provirus_74972_80512	GCF_902143335.1_IPO3842_1	P. polaris	NA	NZ_CABFUW010000007.1	74972	80512	Y	5541	Provirus	Viruses;Duplodnaviria;Heunggongvirae;Uroviricota;Caudoviricetes	0.9983	0.0015	0	7.8231	11	5541	No	8	1	0	Low-quality	Genome-fragment	12.29	AAI-based (high-confidence)	0	1.06	NA	NA	NA	0
g_255.vir_3	g_255	NZ_CABFUW010000021.1	GCF_902143335.1_IPO3842_1	P. polaris	NA	NZ_CABFUW010000021.1	NA	NA	N	17908	No terminal repeats	Viruses;Duplodnaviria;Heunggongvirae;Uroviricota;Caudoviricetes	0.9981	0.0017	5	27.7492	11	17908	No	27	18	0	Low-quality	Genome-fragment	45.16	AAI-based (high-confidence)	0	1.02	NA	NA	NA	0
g_255.vir_4	g_255	NZ_CABFUW010000007.1|provirus_39707_55172	GCF_902143335.1_IPO3842_1	P. polaris	NA	NZ_CABFUW010000007.1	39707	55172	Y	15466	Provirus	Viruses;Duplodnaviria;Heunggongvirae;Uroviricota;Caudoviricetes	0.998	0.0018	9	27.38	11	15466	No	21	14	0	Low-quality	Genome-fragment	41.69	AAI-based (medium-confidence)	0	1	NA	NA	NA	0
g_256.vir_1	g_256	NZ_CP038498.1|provirus_1899389_1914823	GCF_012427845.1_ASM1242784v1	P. punjabense	SS95	NZ_CP038498.1	1899389	1914823	Y	15435	Provirus	Viruses;Duplodnaviria;Heunggongvirae;Uroviricota;Caudoviricetes	0.9972	0.0028	10	27.3556	11	15435	No	20	14	0	Low-quality	Genome-fragment	41.6	AAI-based (medium-confidence)	0	1	NA	NA	NA	0
g_257.vir_1	g_257	NZ_WUBF01000022.1|provirus_12228_41558	GCF_011379045.1_ASM1137904v1	P. parvum	WBC11	NZ_WUBF01000022.1	12228	41558	Y	29331	Provirus	Viruses;Duplodnaviria;Heunggongvirae;Uroviricota;Caudoviricetes	0.9987	0.0013	13	52.4664	11	29331	No	38	22	0	High-quality	High-quality	97.11	AAI-based (high-confidence)	0	1	NA	NA	NA	0
g_257.vir_2	g_257	NZ_WUBF01000012.1|provirus_71300_104198	GCF_011379045.1_ASM1137904v1	P. parvum	WBC11	NZ_WUBF01000012.1	71300	104198	Y	32899	Provirus	Viruses;Duplodnaviria;Heunggongvirae;Uroviricota;Caudoviricetes	0.9984	0.0014	20	52.226	11	32899	No	44	31	0	High-quality	High-quality	99.57	AAI-based (high-confidence)	0	1	NA	NA	NA	0
g_257.vir_3	g_257	NZ_WUBF01000007.1|provirus_41528_94709	GCF_011379045.1_ASM1137904v1	P. parvum	WBC11	NZ_WUBF01000007.1	41528	90057	Y	48530	Provirus	Viruses;Duplodnaviria;Heunggongvirae;Uroviricota;Caudoviricetes	0.9982	0.0016	10	62.7215	11	53182	Yes	59	34	4	High-quality	High-quality	100	AAI-based (high-confidence)	8.75	1	NA	viral,host	1-48530,48531-53182	1
g_257.vir_4	g_257	NZ_WUBF01000002.1|provirus_41807_58594	GCF_011379045.1_ASM1137904v1	P. parvum	WBC11	NZ_WUBF01000002.1	41807	58594	Y	16788	Provirus	Viruses;Duplodnaviria;Heunggongvirae;Uroviricota;Caudoviricetes	0.9964	0.0021	10	26.8265	11	16788	No	21	14	0	Low-quality	Genome-fragment	45.22	AAI-based (medium-confidence)	0	1	NA	NA	NA	0
g_257.vir_5	g_257	NZ_WUBF01000066.1	GCF_011379045.1_ASM1137904v1	P. parvum	WBC11	NZ_WUBF01000066.1	NA	NA	N	595	No terminal repeats	Viruses;Duplodnaviria;Heunggongvirae;Uroviricota;Caudoviricetes	0.9256	0.0165	1	0.9776	11	595	No	1	1	0	Not-determined	Genome-fragment	NA	NA	0	1	NA	NA	NA	0
g_258.vir_1	g_258	NZ_WUBE01000022.1|provirus_17696_47026	GCF_011378985.1_ASM1137898v1	P. parvum	WBC9	NZ_WUBE01000022.1	17696	47026	Y	29331	Provirus	Viruses;Duplodnaviria;Heunggongvirae;Uroviricota;Caudoviricetes	0.9987	0.0013	13	52.4664	11	29331	No	38	22	0	High-quality	High-quality	97.11	AAI-based (high-confidence)	0	1	NA	NA	NA	0
g_258.vir_2	g_258	NZ_WUBE01000012.1|provirus_70297_103195	GCF_011378985.1_ASM1137898v1	P. parvum	WBC9	NZ_WUBE01000012.1	70297	103195	Y	32899	Provirus	Viruses;Duplodnaviria;Heunggongvirae;Uroviricota;Caudoviricetes	0.9983	0.0015	20	52.226	11	32899	No	44	31	0	High-quality	High-quality	99.57	AAI-based (high-confidence)	0	1	NA	NA	NA	0
g_258.vir_3	g_258	NZ_WUBE01000007.1|provirus_127765_180946	GCF_011378985.1_ASM1137898v1	P. parvum	WBC9	NZ_WUBE01000007.1	132633	180946	Y	48314	Provirus	Viruses;Duplodnaviria;Heunggongvirae;Uroviricota;Caudoviricetes	0.9983	0.0016	10	62.7215	11	53182	Yes	59	34	4	High-quality	High-quality	99.71	AAI-based (high-confidence)	9.15	1	NA	host,viral	1-4868,4869-53182	1
g_258.vir_4	g_258	NZ_WUBE01000002.1|provirus_41807_58594	GCF_011378985.1_ASM1137898v1	P. parvum	WBC9	NZ_WUBE01000002.1	41807	58594	Y	16788	Provirus	Viruses;Duplodnaviria;Heunggongvirae;Uroviricota;Caudoviricetes	0.9964	0.0021	10	26.8265	11	16788	No	21	14	0	Low-quality	Genome-fragment	45.22	AAI-based (medium-confidence)	0	1	NA	NA	NA	0
g_258.vir_5	g_258	NZ_WUBE01000067.1	GCF_011378985.1_ASM1137898v1	P. parvum	WBC9	NZ_WUBE01000067.1	NA	NA	N	595	No terminal repeats	Viruses;Duplodnaviria;Heunggongvirae;Uroviricota;Caudoviricetes	0.9256	0.0165	1	0.9776	11	595	No	1	1	0	Not-determined	Genome-fragment	NA	NA	0	1	NA	NA	NA	0
g_259.vir_1	g_259	NZ_WUCO01000011.1|provirus_41383_100078	GCF_011378965.1_ASM1137896v1	P. parvum	WBC6	NZ_WUCO01000011.1	41383	100078	Y	58696	Provirus	Viruses;Duplodnaviria;Heunggongvirae;Uroviricota;Caudoviricetes	0.9979	0.0021	6	58.1447	11	58696	No	61	33	1	Medium-quality	Genome-fragment	89.8	AAI-based (high-confidence)	0	1	NA	NA	NA	0
g_259.vir_2	g_259	NZ_WUCO01000019.1|provirus_86844_107497	GCF_011378965.1_ASM1137896v1	P. parvum	WBC6	NZ_WUCO01000019.1	86844	107497	Y	20654	Provirus	Viruses;Duplodnaviria;Heunggongvirae;Uroviricota;Caudoviricetes	0.9978	0.0022	7	24.0159	11	20654	No	25	13	0	Medium-quality	Genome-fragment	61.62	AAI-based (medium-confidence)	0	1	NA	NA	NA	0
g_259.vir_3	g_259	NZ_WUCO01000002.1|provirus_46910_85406	GCF_011378965.1_ASM1137896v1	P. parvum	WBC6	NZ_WUCO01000002.1	46910	81671	Y	34762	Provirus	Viruses;Duplodnaviria;Heunggongvirae;Uroviricota;Caudoviricetes	0.9977	0.0022	21	51.8072	11	38497	Yes	48	33	3	High-quality	High-quality	100	AAI-based (high-confidence)	9.7	1	NA	viral,host	1-34762,34763-38497	1
g_259.vir_4	g_259	NZ_WUCO01000014.1|provirus_5449_22236	GCF_011378965.1_ASM1137896v1	P. parvum	WBC6	NZ_WUCO01000014.1	5449	22236	Y	16788	Provirus	Viruses;Duplodnaviria;Heunggongvirae;Uroviricota;Caudoviricetes	0.9976	0.0023	10	26.8265	11	16788	No	21	14	0	Low-quality	Genome-fragment	45.22	AAI-based (medium-confidence)	0	1	NA	NA	NA	0
g_259.vir_5	g_259	NZ_WUCO01000051.1	GCF_011378965.1_ASM1137896v1	P. parvum	WBC6	NZ_WUCO01000051.1	NA	NA	N	2876	No terminal repeats	Viruses;Duplodnaviria;Heunggongvirae;Uroviricota;Caudoviricetes	0.9872	0.0044	0	4.7563	11	2876	No	7	0	0	Low-quality	Genome-fragment	24.08	AAI-based (medium-confidence)	0	1	no viral genes detected	NA	NA	0
g_260.vir_1	g_260	NZ_WUCN01000045.1	GCF_011378945.1_ASM1137894v1	P. parvum	WBC1	NZ_WUCN01000045.1	NA	NA	N	7370	No terminal repeats	Viruses;Riboviria;Orthornavirae;Pisuviricota;Stelpaviricetes;Patatavirales	0.9985	0.0015	1	1.7183	11	7370	No	1	1	0	High-quality	High-quality	100	AAI-based (high-confidence)	0	1	NA	NA	NA	0
g_260.vir_2	g_260	NZ_WUCN01000002.1|provirus_262418_300914	GCF_011378945.1_ASM1137894v1	P. parvum	WBC1	NZ_WUCN01000002.1	265507	300914	Y	35408	Provirus	Viruses;Duplodnaviria;Heunggongvirae;Uroviricota;Caudoviricetes	0.9979	0.0018	21	51.8072	11	38497	Yes	48	33	3	High-quality	High-quality	100	AAI-based (high-confidence)	8.02	1	NA	host,viral	1-3089,3090-38497	1
g_260.vir_3	g_260	NZ_WUCN01000011.1|provirus_41383_100078	GCF_011378945.1_ASM1137894v1	P. parvum	WBC1	NZ_WUCN01000011.1	41383	100078	Y	58696	Provirus	Viruses;Duplodnaviria;Heunggongvirae;Uroviricota;Caudoviricetes	0.9979	0.0019	6	58.1447	11	58696	No	61	33	1	Medium-quality	Genome-fragment	89.8	AAI-based (high-confidence)	0	1	NA	NA	NA	0
g_260.vir_4	g_260	NZ_WUCN01000019.1|provirus_86845_107498	GCF_011378945.1_ASM1137894v1	P. parvum	WBC1	NZ_WUCN01000019.1	86845	107498	Y	20654	Provirus	Viruses;Duplodnaviria;Heunggongvirae;Uroviricota;Caudoviricetes	0.9978	0.002	7	24.0159	11	20654	No	25	13	0	Medium-quality	Genome-fragment	61.62	AAI-based (medium-confidence)	0	1	NA	NA	NA	0
g_260.vir_5	g_260	NZ_WUCN01000014.1|provirus_5450_22237	GCF_011378945.1_ASM1137894v1	P. parvum	WBC1	NZ_WUCN01000014.1	5450	22237	Y	16788	Provirus	Viruses;Duplodnaviria;Heunggongvirae;Uroviricota;Caudoviricetes	0.9976	0.0021	10	26.8265	11	16788	No	21	14	0	Low-quality	Genome-fragment	45.22	AAI-based (medium-confidence)	0	1	NA	NA	NA	0
g_261.vir_1	g_261	NZ_CP046376.1|provirus_3245595_3277782	GCF_009931535.1_ASM993153v1	P. parmentieri	HC	NZ_CP046376.1	3245595	3277782	Y	32188	Provirus	Viruses;Duplodnaviria;Heunggongvirae;Uroviricota;Caudoviricetes	0.9987	0.0013	21	51.6004	11	32188	No	42	32	0	High-quality	High-quality	98.52	AAI-based (high-confidence)	0	1	NA	NA	NA	0
g_261.vir_2	g_261	NZ_CP046376.1|provirus_260392_279037	GCF_009931535.1_ASM993153v1	P. parmentieri	HC	NZ_CP046376.1	260392	279037	Y	18646	Provirus	Viruses;Duplodnaviria;Heunggongvirae;Uroviricota;Caudoviricetes	0.9986	0.0014	1	20.6685	11	18646	No	26	12	0	Low-quality	Genome-fragment	46.07	AAI-based (medium-confidence)	0	1	NA	NA	NA	0
g_261.vir_3	g_261	NZ_CP046376.1|provirus_2584076_2619256	GCF_009931535.1_ASM993153v1	P. parmentieri	HC	NZ_CP046376.1	2584076	2619256	Y	35181	Provirus	Viruses;Duplodnaviria;Heunggongvirae;Uroviricota;Caudoviricetes	0.9985	0.0014	19	57.841	11	35181	No	48	30	0	High-quality	High-quality	94.84	AAI-based (high-confidence)	0	1	NA	NA	NA	0
g_261.vir_4	g_261	NZ_CP046376.1|provirus_155221_195448	GCF_009931535.1_ASM993153v1	P. parmentieri	HC	NZ_CP046376.1	157589	195448	Y	37860	Provirus	Viruses;Duplodnaviria;Heunggongvirae;Uroviricota;Caudoviricetes	0.998	0.0016	9	59.5831	11	40228	Yes	63	35	3	High-quality	High-quality	93.22	AAI-based (high-confidence)	5.89	1	NA	host,viral	1-2368,2369-40228	1
g_261.vir_5	g_261	NZ_CP046376.1|provirus_2180899_2296841	GCF_009931535.1_ASM993153v1	P. parmentieri	HC	NZ_CP046376.1	2180899	2283346	Y	102448	Provirus	Viruses;Duplodnaviria;Heunggongvirae;Uroviricota;Caudoviricetes	0.9976	0.0017	31	123.649	11	115943	Yes	148	66	9	High-quality	High-quality	100	AAI-based (high-confidence)	11.64	1	contig >1.5x longer than expected genome length	viral,host	1-102448,102449-115943	1
g_261.vir_6	g_261	NZ_CP046376.1|provirus_1671251_1704164	GCF_009931535.1_ASM993153v1	P. parmentieri	HC	NZ_CP046376.1	1671251	1704164	Y	32914	Provirus	Viruses;Duplodnaviria;Heunggongvirae;Uroviricota;Caudoviricetes	0.9972	0.0019	4	16.0944	11	32914	No	30	16	2	Low-quality	Genome-fragment	49.9	AAI-based (medium-confidence)	0	1.01	NA	NA	NA	0
g_261.vir_7	g_261	NZ_CP046376.1|provirus_871049_887020	GCF_009931535.1_ASM993153v1	P. parmentieri	HC	NZ_CP046376.1	871049	887020	Y	15972	Provirus	Viruses;Duplodnaviria;Heunggongvirae;Uroviricota;Caudoviricetes	0.9963	0.0022	9	27.0985	11	15972	No	20	14	0	Low-quality	Genome-fragment	43.06	AAI-based (medium-confidence)	0	1	NA	NA	NA	0
g_262.vir_1	g_262	NZ_CP034237.1|provirus_2538425_2582789	GCF_009931215.1_ASM993121v1	P. carotovorum	JR1.1	NZ_CP034237.1	2538425	2582789	Y	44365	Provirus	Viruses;Duplodnaviria;Heunggongvirae;Uroviricota;Caudoviricetes	0.9987	0.0013	12	62.2314	11	44365	No	61	33	1	High-quality	High-quality	100	AAI-based (high-confidence)	0	1	NA	NA	NA	0
g_262.vir_2	g_262	NZ_CP034237.1|provirus_2848855_2865032	GCF_009931215.1_ASM993121v1	P. carotovorum	JR1.1	NZ_CP034237.1	2848855	2865032	Y	16178	Provirus	Viruses;Duplodnaviria;Heunggongvirae;Uroviricota;Caudoviricetes	0.9985	0.0014	11	27.6664	11	16178	No	21	15	0	Low-quality	Genome-fragment	43.61	AAI-based (medium-confidence)	0	1	NA	NA	NA	0
g_262.vir_3	g_262	NZ_CP034237.1|provirus_3322438_3358534	GCF_009931215.1_ASM993121v1	P. carotovorum	JR1.1	NZ_CP034237.1	3322438	3358534	Y	36097	Provirus	Viruses;Duplodnaviria;Heunggongvirae;Uroviricota;Caudoviricetes	0.9985	0.0014	19	57.553	11	36097	No	48	29	1	High-quality	High-quality	97.31	AAI-based (high-confidence)	0	1	NA	NA	NA	0
g_262.vir_4	g_262	NZ_CP034237.1|provirus_2011833_2055320	GCF_009931215.1_ASM993121v1	P. carotovorum	JR1.1	NZ_CP034237.1	2011833	2055320	Y	43488	Provirus	Viruses;Duplodnaviria;Heunggongvirae;Uroviricota;Caudoviricetes	0.9979	0.0016	5	50.2158	11	43488	No	54	29	0	Medium-quality	Genome-fragment	66.24	AAI-based (high-confidence)	0	1	NA	NA	NA	0
g_263.vir_1	g_263	NZ_CP047495.1|provirus_389158_430009	GCF_009873295.1_ASM987329v1	P. brasiliense	1692	NZ_CP047495.1	389158	430009	Y	40852	Provirus	Viruses;Duplodnaviria;Heunggongvirae;Uroviricota;Caudoviricetes	0.9989	0.0011	11	75.2651	11	40852	No	66	36	0	High-quality	High-quality	100	AAI-based (high-confidence)	0	1	NA	NA	NA	0
g_263.vir_2	g_263	NZ_CP047495.1|provirus_3481746_3497891	GCF_009873295.1_ASM987329v1	P. brasiliense	1692	NZ_CP047495.1	3481746	3497891	Y	16146	Provirus	Viruses;Duplodnaviria;Heunggongvirae;Uroviricota;Caudoviricetes	0.9982	0.0015	11	28.4008	11	16146	No	21	15	0	Low-quality	Genome-fragment	43.52	AAI-based (medium-confidence)	0	1	NA	NA	NA	0
g_264.vir_1	g_264	NZ_VBUA01000010.1|provirus_97138_115115	GCF_005771575.1_ASM577157v1	P. carotovorum	LMG 2410	NZ_VBUA01000010.1	97138	115115	Y	17978	Provirus	Viruses;Duplodnaviria;Heunggongvirae;Uroviricota;Caudoviricetes	0.9984	0.0016	11	28.8336	11	17978	No	22	16	0	Low-quality	Genome-fragment	48.46	AAI-based (medium-confidence)	0	1	NA	NA	NA	0
g_265.vir_1	g_265	NZ_RJTN01000045.1	GCF_005497185.1_ASM549718v1	P. polonicum	DPMP315	NZ_RJTN01000045.1	NA	NA	N	6614	No terminal repeats	Viruses;Duplodnaviria;Heunggongvirae;Uroviricota;Caudoviricetes	0.9989	0.0011	3	10.5237	11	6614	No	8	7	0	Low-quality	Genome-fragment	13.65	AAI-based (high-confidence)	0	1	NA	NA	NA	0
g_265.vir_2	g_265	NZ_RJTN01000005.1|provirus_155419_170987	GCF_005497185.1_ASM549718v1	P. polonicum	DPMP315	NZ_RJTN01000005.1	155419	170987	Y	15569	Provirus	Viruses;Duplodnaviria;Heunggongvirae;Uroviricota;Caudoviricetes	0.9987	0.0012	10	27.5357	11	15569	No	19	14	0	Low-quality	Genome-fragment	41.99	AAI-based (medium-confidence)	0	1	NA	NA	NA	0
g_265.vir_3	g_265	NZ_RJTN01000020.1|provirus_1_51016	GCF_005497185.1_ASM549718v1	P. polonicum	DPMP315	NZ_RJTN01000020.1	1	51016	Y	51016	Provirus	Viruses;Duplodnaviria;Heunggongvirae;Uroviricota;Caudoviricetes	0.9986	0.0013	10	81.8429	11	51016	No	72	50	1	High-quality	High-quality	100	AAI-based (high-confidence)	0	1	NA	NA	NA	0
g_265.vir_4	g_265	NZ_RJTN01000043.1	GCF_005497185.1_ASM549718v1	P. polonicum	DPMP315	NZ_RJTN01000043.1	NA	NA	N	7218	No terminal repeats	Viruses;Duplodnaviria;Heunggongvirae;Uroviricota;Caudoviricetes	0.9981	0.0014	2	9.2376	11	7218	No	11	7	0	Low-quality	Genome-fragment	14.25	AAI-based (medium-confidence)	0	1	NA	NA	NA	0
g_265.vir_5	g_265	NZ_RJTN01000039.1	GCF_005497185.1_ASM549718v1	P. polonicum	DPMP315	NZ_RJTN01000039.1	NA	NA	N	10217	No terminal repeats	Viruses;Duplodnaviria;Heunggongvirae;Uroviricota;Caudoviricetes	0.9981	0.0015	4	11.1159	11	10217	No	15	8	0	Low-quality	Genome-fragment	21.09	AAI-based (high-confidence)	0	1	NA	NA	NA	0
g_265.vir_6	g_265	NZ_RJTN01000013.1|provirus_113736_128566	GCF_005497185.1_ASM549718v1	P. polonicum	DPMP315	NZ_RJTN01000013.1	113736	128566	Y	14831	Provirus	Viruses;Duplodnaviria;Heunggongvirae;Uroviricota;Caudoviricetes	0.998	0.0016	1	19.7513	11	14831	No	21	5	0	Low-quality	Genome-fragment	31.73	AAI-based (medium-confidence)	0	1	NA	NA	NA	0
g_265.vir_7	g_265	NZ_RJTN01000005.1|provirus_130176_136330	GCF_005497185.1_ASM549718v1	P. polonicum	DPMP315	NZ_RJTN01000005.1	130176	136330	Y	6155	Provirus	Viruses;Duplodnaviria;Heunggongvirae;Uroviricota;Caudoviricetes	0.9972	0.0018	1	7.452	11	6155	No	7	1	0	Low-quality	Genome-fragment	16.42	AAI-based (medium-confidence)	0	1	NA	NA	NA	0
g_265.vir_8	g_265	NZ_RJTN01000041.1	GCF_005497185.1_ASM549718v1	P. polonicum	DPMP315	NZ_RJTN01000041.1	NA	NA	N	8028	No terminal repeats	Viruses;Duplodnaviria;Heunggongvirae;Uroviricota;Caudoviricetes	0.9969	0.0019	1	10.7478	11	8028	No	11	3	0	Low-quality	Genome-fragment	24.05	AAI-based (medium-confidence)	0	1	NA	NA	NA	0
g_265.vir_9	g_265	NZ_RJTN01000035.1	GCF_005497185.1_ASM549718v1	P. polonicum	DPMP315	NZ_RJTN01000035.1	NA	NA	N	25146	No terminal repeats	Viruses;Duplodnaviria;Heunggongvirae;Uroviricota;Caudoviricetes	0.9959	0.0022	1	15.4297	11	25146	Yes	29	3	6	Low-quality	Genome-fragment	17.52	AAI-based (high-confidence)	68.49	1	NA	viral,host	1-7923,7924-25146	1
g_265.vir_10	g_265	NZ_RJTN01000061.1	GCF_005497185.1_ASM549718v1	P. polonicum	DPMP315	NZ_RJTN01000061.1	NA	NA	N	1539	No terminal repeats	Viruses;Duplodnaviria;Heunggongvirae;Uroviricota;Caudoviricetes	0.9915	0.0028	1	3.4366	11	1539	No	3	2	0	Low-quality	Genome-fragment	3.3	AAI-based (high-confidence)	0	1	NA	NA	NA	0
g_265.vir_11	g_265	NZ_RJTN01000066.1	GCF_005497185.1_ASM549718v1	P. polonicum	DPMP315	NZ_RJTN01000066.1	NA	NA	N	487	No terminal repeats	Viruses;Duplodnaviria;Heunggongvirae;Uroviricota;Caudoviricetes	0.9523	0.0069	1	1.396	11	487	No	1	0	0	Low-quality	Genome-fragment	0.96	AAI-based (medium-confidence)	0	1	no viral genes detected	NA	NA	0
[truncated: 722 more rows]

## Sheet: Table_S3
## Table S3: Prophage clustering based on syntenic Jaccard index
[truncated: 1,370 more rows]

## Sheet: Table_S4
## Table S4: Carotovoricin presence.absence data for 454 genomes.In case of carotovoricin cluster split onto multiple contigs, "|" seperator is used for coordinates and homology_group_signature columns
[truncated: 455 more rows]

[truncated: 2 more sheets: Table_S5, Table_S6]
